# Supplementary material for: Capturing SNP Association across the NK Receptor and HLA Gene Regions in Multiple Sclerosis by Targeted Penalised Regression Models
Source: Genes (Basel). 2021 Dec 29;13(1):87. doi: 10.3390/genes13010087 (PMC8774935; doi:10.3390/genes13010087)
Supplement: Supplementary file 1 [file genes-13-00087-s001.zip]

Archive with 5 entries (4 files):
- Additional_files/
- Additional_files/Additional file 1..xlsx
- Additional_files/Additional file 2. Gene Boundaries used.xlsx
- Burnard et al 2022 Supplemental Data.pdf
- Supplementary Tables S1-S4.xlsx
