# Supplementary material for: Capturing SNP Association across the NK Receptor and HLA Gene Regions in Multiple Sclerosis by Targeted Penalised Regression Models
Source: Genes (Basel). 2021 Dec 29;13(1):87. doi: 10.3390/genes13010087 (PMC8774935; doi:10.3390/genes13010087)
Supplement: Supplementary file 1 [file genes-13-00087-s001.zip › Additional_files/Additional file 1..xlsx]

## Sheet: Summary of tabs
This worbook contains the following information in each tab:
1	Pre-imputed discovery cohort analysis - GLMNet + Fisher's exact testing
2	Gene enrichment (GE) analysis results using ToppFun with the genes identified in the replication analysis (Table 4).
3	Independent discovery cohort boundary analysis results

## Sheet: Pre-imputed discovery analysis
snp	Chr	BP	iterations (GLMNet)	A1	F_A	F_U	A2	P	OR
rs2395182	6	32413317	3000	C	0.3967	0.2344	A	7.586e-50	2.148
rs3117098	6	32358513	3000	G	0.444	0.3026	A	2.953e-35	1.841
rs3129941	6	32337686	3000	A	0.4122	0.2515	G	1.594e-47	2.087
rs6903608	6	32428285	3000	G	0.445	0.3096	A	3.147e-32	1.788
rs9271366	6	32586854	3000	G	0.3287	0.162	A	1.832e-61	2.533
rs9267992	6	32220397	2999	G	0.3197	0.1572	A	1.299e-59	2.52
rs2854050	6	32185605	2989	A	0.03463	0.06665	G	7.357e-10	0.5024
rs9277535	6	33054861	2989	G	0.2733	0.2374	A	0.0005454	1.208
rs926070	6	32257566	2975	G	0.4784	0.3325	A	2.738e-36	1.841
rs2281389	6	33059796	2952	G	0.2001	0.168	A	0.0004728	1.239
rs2394160	6	29703262	2951	G	0.3435	0.424	A	2.998e-12	0.7108
rs2844482	6	31539767	2944	A	0.1602	0.1564	G	0.6732	1.028
rs11672654	19	54733333	2918	A	0.3148	0.3478	G	0.003285	0.8613
rs2647050	6	32669767	2894	G	0.2638	0.3622	A	3.997e-19	0.6309
rs2856718	6	32670255	2894	A	0.2638	0.3622	G	3.997e-19	0.6309
rs2395150	6	32326045	2856	G	0.5513	0.4188	A	3.897e-29	1.706
rs1362126	6	29691019	2830	A	0.3173	0.3989	G	7.307e-13	0.7002
rs3130299	6	32203537	2830	G	0.1812	0.2445	A	7.528e-11	0.6839
rs2301271	6	32725193	2823	A	0.5603	0.4424	G	2.353e-23	1.606
rs1611285	6	29731787	2807	G	0.1373	0.1763	A	6.578e-06	0.7435
rs10845080	12	10393338	2798	A	0.06308	0.08099	G	0.003569	0.764
rs7453920	6	32730012	2788	A	0.5597	0.4419	G	2.391e-23	1.605
rs2050190	6	32339076	2782	G	0.261	0.3255	A	2.431e-09	0.7319
rs3819721	6	32804798	2780	A	0.1781	0.2445	G	7.699e-12	0.6697
rs2284178	6	31432125	2768	A	0.3825	0.4751	G	3.022e-15	0.6844
rs6488285	12	10518706	2732	G	0.1797	0.2005	A	0.02587	0.8735
rs2051549	6	32730086	2706	G	0.5597	0.4422	A	3.021e-23	1.604
rs1077393	6	31610529	2666	G	0.3723	0.4879	A	6.933e-23	0.6225
rs2647012	6	32664458	2646	A	0.5519	0.4067	G	1.101e-34	1.797
rs9275184	6	32654714	2642	G	0.08472	0.08903	A	0.529	0.9471
rs2395174	6	32404878	2609	C	0.2362	0.295	A	2.001e-08	0.7391
rs2394412	6	30782235	2605	A	0.2486	0.2925	G	3.349e-05	0.8003
rs2894046	6	30782105	2605	G	0.2486	0.2925	A	3.349e-05	0.8003
rs2975033	6	29822261	2592	A	0.2155	0.2837	G	3.48e-11	0.6937
rs3764021	12	9833628	2556	A	0.5065	0.4676	G	0.001077	1.169
rs9277554	6	33055538	2548	A	0.3231	0.2907	G	0.003109	1.165
rs2848713	6	31384479	2544	A	0.05009	0.06866	G	0.001015	0.7153
rs9296057	6	32869915	2527	G	0.05535	0.07671	A	0.0003167	0.7052
rs2517912	6	29683944	2519	A	0.3596	0.4452	G	1.896e-13	0.6999
rs620202	6	32941910	2501	A	0.2202	0.2734	C	1.98e-07	0.7503
rs2395349	6	33083134	2484	A	0.1651	0.2042	G	2.374e-05	0.7707
rs2260000	6	31593476	2482	G	0.2693	0.3695	A	1.251e-19	0.6291
rs11053043	12	9932070	2481	G	0.5059	0.4668	A	0.0009909	1.169
rs6904029	6	29943067	2478	A	0.2109	0.2784	G	3.748e-11	0.6926
rs6509868	19	54896877	2476	A	0.3658	0.3431	G	0.04486	1.105
rs2071653	6	29635928	2470	A	0.2783	0.2093	G	1.06e-11	1.457
rs3117230	6	33075635	2465	G	0.2514	0.2218	A	0.00337	1.178
rs10411879	19	55123305	2459	G	0.3442	0.3239	A	0.07055	1.095
rs719653	6	32752566	2441	G	0.4348	0.3141	A	5.239e-26	1.679
rs4151657	6	31917540	2423	G	0.2403	0.3353	A	9.87e-19	0.627
rs10505741	12	10079527	2397	A	0.03556	0.04678	G	0.01792	0.7513
rs2064478	6	33072266	2376	A	0.2514	0.2221	G	0.003691	1.176
rs4806741	19	54810370	2368	G	0.2579	0.2331	A	0.01532	1.143
rs1035798	6	32151222	2351	A	0.1642	0.2314	G	1.244e-12	0.6526
rs3129882	6	32409530	2340	G	0.5464	0.4291	A	3.581e-23	1.603
rs11669029	19	54596619	2328	G	0.4629	0.4414	A	0.07055	1.091
rs2395173	6	32404859	2308	A	0.4892	0.3511	G	2.782e-32	1.77
rs3135338	6	32401217	2279	G	0.4889	0.3509	A	2.764e-32	1.77
rs1611185	6	29768344	2267	G	0.3364	0.4069	A	8.209e-10	0.7389
rs2299851	6	31718602	2244	A	0.06741	0.08677	G	0.002316	0.7607
rs10844780	12	9935582	2235	A	0.2449	0.2716	G	0.0103	0.8697
rs1737046	6	29735693	2227	A	0.3664	0.296	G	2.774e-10	1.375
rs10844638	12	9888396	2221	G	0.3822	0.3473	A	0.002265	1.162
rs6941112	6	31946614	2166	A	0.2127	0.3033	G	2.507e-18	0.6207
rs12665700	6	30996132	2159	A	0.1181	0.1217	G	0.6621	0.9664
rs10418607	19	54857911	2146	C	0.4694	0.4432	A	0.02702	1.112
rs721394	6	33117818	2131	A	0.1781	0.1708	G	0.417	1.052
rs272411	19	55111727	2127	A	0.3092	0.2905	G	0.08781	1.093
rs13344319	19	54921227	2104	A	0.3813	0.41	G	0.01358	0.8869
rs2296371	19	55224885	2103	A	0.3998	0.4155	G	0.1852	0.9371
rs11052552	12	9855958	2087	C	0.479	0.5156	A	0.00208	0.8637
rs2241384	19	54849942	2053	A	0.1679	0.1786	G	0.2353	0.9282
rs1883414	6	33086448	2047	A	0.3268	0.3033	G	0.0342	1.115
rs7756516	6	32723917	2043	A	0.3658	0.4781	G	7.592e-22	0.6296
rs7259731	19	54841732	2024	A	0.1163	0.129	C	0.1051	0.8881
rs1654416	19	55530035	2013	G	0.1824	0.1635	A	0.03553	1.142
rs730592	19	54864164	2006	G	0.4075	0.3906	A	0.1468	1.073
rs10505743	12	10153026	1998	C	0.09153	0.07646	A	0.02304	1.217
rs2241790	19	54655647	1993	A	0.3547	0.3785	G	0.03692	0.9024
rs1671196	19	55539548	1980	G	0.1923	0.172	A	0.02687	1.146
rs400322	19	55172578	1961	A	0.2829	0.2669	G	0.1303	1.084
rs404890	6	32198867	1918	A	0.3265	0.3986	C	2.631e-10	0.7314
rs17734375	12	10150601	1906	G	0.03278	0.04225	A	0.04083	0.7681
rs6916921	6	31520426	1902	A	0.06834	0.09532	G	3.749e-05	0.6961
rs2523776	6	29809194	1897	C	0.1024	0.09054	A	0.09131	1.145
rs1952015	19	55211155	1896	G	0.1509	0.1406	A	0.2264	1.086
rs154986	6	32879233	1885	A	0.05411	0.0747	C	0.000465	0.7087
rs11052431	12	9841732	1881	A	0.07607	0.09105	G	0.0239	0.8219
rs4713385	6	30787593	1870	A	0.1354	0.1705	G	4.228e-05	0.762
rs2849015	6	32198936	1863	A	0.3268	0.3989	G	2.656e-10	0.7317
rs151719	6	32903900	1856	G	0.3404	0.2417	A	4.015e-20	1.619
rs2076530	6	32363816	1843	G	0.3253	0.4336	A	5.247e-21	0.6298
rs1044429	6	32972642	1828	A	0.1308	0.1416	G	0.1904	0.9122
rs1012411	6	30332555	1794	C	0.3383	0.3237	A	0.1906	1.068
rs10419191	19	55159164	1789	G	0.1144	0.1273	A	0.1029	0.8859
rs2022065	6	30121460	1788	A	0.2421	0.296	G	3.182e-07	0.7597
rs2394401	6	30724430	1768	G	0.1058	0.1081	A	0.7594	0.9752
rs775879	19	55449755	1757	G	0.3921	0.3702	A	0.06034	1.097
rs2858331	6	32681277	1739	G	0.2941	0.3896	A	2.022e-17	0.6527
rs1749294	19	55199829	1727	A	0.295	0.3096	G	0.1805	0.933
rs3132946	6	32190028	1722	A	0.2938	0.1512	G	1.829e-48	2.336
rs2071540	6	32812916	1719	A	0.5074	0.4256	G	4.697e-12	1.391
rs2745412	6	29524401	1709	A	0.06308	0.07118	G	0.1865	0.8786
rs439205	6	33173842	1699	A	0.2591	0.2316	G	0.007482	1.16
rs2071482	6	32816700	1677	A	0.1126	0.1396	C	0.0006483	0.7818
rs3817973	6	32361111	1665	A	0.3216	0.4281	G	1.714e-20	0.6333
rs7972782	12	10402829	1660	G	0.3064	0.33	A	0.03296	0.8971
rs1469335	19	55042628	1648	G	0.1954	0.2125	A	0.07364	0.9
rs1054611	12	10170161	1645	A	0.4072	0.422	C	0.2115	0.9409
rs4764107	12	10094643	1645	A	0.4985	0.4761	G	0.06129	1.094
rs154981	6	32880993	1626	A	0.4344	0.5065	G	1.092e-09	0.7483
rs194682	6	32914613	1599	A	0.2733	0.3262	G	1.247e-06	0.777
rs451774	6	28502550	1589	G	0.3225	0.2779	A	4.283e-05	1.237
rs9393921	6	28645170	1570	A	0.4895	0.4605	C	0.01459	1.123
rs4713380	6	30785273	1565	G	0.1357	0.1705	A	4.906e-05	0.764
rs9277565	6	33056897	1565	A	0.235	0.2032	G	0.001181	1.204
rs6488253	12	10244371	1547	G	0.1221	0.1265	A	0.5908	0.9607
rs1050289	12	10311166	1543	A	0.1138	0.1019	G	0.108	1.132
rs6930903	6	28981244	1539	G	0.231	0.2271	A	0.7141	1.022
rs206015	6	32182759	1537	A	0.08442	0.1187	G	1.986e-06	0.6845
rs10505745	12	10176144	1530	A	0.2124	0.1899	G	0.01789	1.151
rs2255336	12	10532326	1529	A	0.1861	0.2042	G	0.05634	0.8912
rs2735003	6	29808634	1519	C	0.2365	0.215	A	0.03108	1.131
rs2267637	6	30578335	1517	A	0.08967	0.1104	G	0.003655	0.7937
rs2304523	19	54711258	1515	A	0.1732	0.16	C	0.1348	1.1
rs2187668	6	32605884	1512	A	0.1463	0.1341	G	0.1418	1.107
rs3135363	6	32389648	1512	G	0.2322	0.2847	A	4.579e-07	0.7599
rs4711207	6	30005754	1510	A	0.2016	0.2663	C	1.226e-10	0.6956
rs11053145	12	9949652	1498	G	0.2573	0.2455	A	0.2514	1.065
rs9275572	6	32678999	1486	A	0.5708	0.4316	G	5.934e-32	1.752
rs213213	6	33183730	1474	A	0.3228	0.3141	G	0.4308	1.041
rs2301226	6	33034596	1462	A	0.1058	0.1278	G	0.004168	0.8073
rs11053515	12	10083738	1458	A	0.08256	0.07118	G	0.07437	1.174
rs756441	6	33122171	1455	G	0.419	0.3959	A	0.04808	1.1
rs4424066	6	32354428	1436	G	0.3219	0.4281	A	2.176e-20	0.6342
rs12975662	19	55054854	1425	A	0.09524	0.08576	G	0.1722	1.122
rs9295924	6	30782361	1424	A	0.1373	0.173	G	3.524e-05	0.7605
rs404860	6	32184345	1423	G	0.124	0.1675	A	2.269e-07	0.7035
rs654765	19	54590836	1420	A	0.07452	0.06413	G	0.0837	1.175
rs7772549	6	31407643	1413	G	0.2737	0.2925	A	0.07861	0.9113
rs2256919	6	29940750	1410	C	0.4644	0.4057	A	5.837e-07	1.27
rs492899	6	31933518	1394	G	0.08163	0.07923	A	0.7275	1.033
rs380573	19	54785593	1393	A	0.2007	0.2203	G	0.04246	0.8885
rs4806716	19	54639868	1382	G	0.2236	0.2095	A	0.1503	1.086
rs36656	19	54664752	1379	C	0.4889	0.4965	A	0.5226	0.97
rs494620	6	31838713	1376	A	0.3169	0.4157	G	4.834e-18	0.6521
rs613871	12	10145341	1360	A	0.466	0.4884	G	0.058	0.914
rs1654644	19	55373362	1332	C	0.3457	0.336	A	0.3956	1.044
rs2245961	6	29944004	1330	C	0.4224	0.3589	A	3.927e-08	1.306
rs1611732	6	29831008	1327	A	0.4753	0.4452	G	0.01101	1.129
rs1611710	6	29828916	1326	A	0.4753	0.4452	G	0.01101	1.129
rs3176774	12	9917106	1309	A	0.3423	0.3131	C	0.008642	1.142
rs2071541	6	32812858	1301	G	0.08813	0.1109	A	0.001427	0.7747
rs2844697	6	30932309	1301	A	0.3689	0.3531	G	0.1673	1.071
rs2395365	6	33116222	1298	C	0.4187	0.3959	A	0.05087	1.099
rs4764321	12	10359086	1292	G	0.07328	0.06539	A	0.1909	1.13
rs3810233	19	54693965	1290	A	0.3482	0.3373	G	0.343	1.05
rs4254156	12	10381259	1288	C	0.07854	0.08903	A	0.115	0.8721
rs7775228	6	32658079	1287	G	0.1045	0.1333	A	0.0002034	0.7589
rs103294	19	54797848	1279	A	0.231	0.2103	G	0.03678	1.128
rs29246	6	29588146	1276	G	0.04082	0.05181	A	0.02892	0.7788
rs986475	6	31556709	1276	G	0.06586	0.09205	A	4.922e-05	0.6954
rs3176773	12	9918102	1263	G	0.4264	0.4532	A	0.02349	0.8969
rs17808107	12	10335844	1253	A	0.124	0.1343	G	0.2045	0.9124
rs2596501	6	31321211	1243	A	0.4341	0.5028	G	7.073e-09	0.7588
rs2256965	6	31555130	1228	A	0.4787	0.4283	G	2.045e-05	1.225
rs2395269	6	32817774	1222	C	0.1042	0.1325	A	0.000229	0.7613
rs2617135	12	10424627	1219	A	0.05504	0.06413	G	0.1108	0.8499
rs9258303	6	29742930	1206	A	0.08132	0.07042	G	0.08814	1.168
rs12660883	6	30764420	1203	G	0.137	0.1685	A	0.0002401	0.7832
rs406113	6	28483482	1201	C	0.3562	0.3099	A	3.283e-05	1.232
rs3868542	6	31145839	1199	G	0.3024	0.3604	A	2.035e-07	0.7693
rs6923005	6	28976071	1195	G	0.2307	0.2274	A	0.7566	1.019
rs6457109	6	29933261	1181	G	0.0739	0.09733	A	0.0004752	0.7401
rs11611453	12	10318497	1176	A	0.07638	0.08426	G	0.224	0.8987
rs12210092	6	30716719	1164	A	0.02999	0.03924	G	0.03389	0.7572
rs2523399	6	29700079	1161	G	0.5269	0.4585	A	8.526e-09	1.315
rs1613662	19	55536595	1150	G	0.171	0.1539	A	0.05357	1.134
rs1671215	19	55553019	1139	C	0.3188	0.2995	A	0.08122	1.094
rs4122189	6	31167927	1139	A	0.1797	0.214	G	0.0002921	0.8042
rs12664430	6	33272677	1138	A	0.06061	0.07344	G	0.03384	0.814
rs9885928	6	28650353	1129	A	0.4926	0.4638	G	0.0156	1.122
rs28513	19	54699386	1127	A	0.4604	0.4716	C	0.3547	0.9561
rs7305635	12	10514528	1105	A	0.3995	0.3818	G	0.1262	1.077
rs3828893	6	31448653	1087	A	0.07019	0.06942	G	0.926	1.012
rs10484566	6	32835258	1086	C	0.0368	0.05332	A	0.0008312	0.6783
rs4711235	6	30768636	1056	G	0.2458	0.2867	A	9.572e-05	0.8109
rs13437082	6	31354560	1055	A	0.2022	0.2503	G	1.41e-06	0.7594
rs4711269	6	31354819	1055	A	0.2022	0.2503	G	1.41e-06	0.7594
rs991760	6	32823567	1055	A	0.04236	0.05986	G	0.0009263	0.6948
rs2247385	6	33421577	1038	G	0.4224	0.3981	A	0.03836	1.105
rs2269426	6	32076499	1033	A	0.274	0.3783	G	5.808e-21	0.6202
rs630379	6	31922254	1033	A	0.4419	0.3104	C	1.669e-30	1.759
rs2854028	6	33179689	1020	A	0.2066	0.2447	G	0.0001223	0.8035
rs3864294	6	28641957	1020	G	0.38	0.3931	A	0.2636	0.9463
rs2269423	6	32145707	1016	A	0.4793	0.3654	C	2.067e-22	1.598
rs8192591	6	32185796	1009	A	0.02195	0.03747	G	0.0001423	0.5765
rs2596574	6	31334174	1003	A	0.07854	0.07797	G	0.9298	1.008
rs2284191	6	32976654	970	A	0.07792	0.08023	G	0.726	0.9688
rs7755224	6	32652317	969	G	0.08009	0.1162	A	3.36e-07	0.6622
rs565876	6	32950050	966	A	0.3559	0.374	G	0.1157	0.9249
rs6509883	19	55030376	958	G	0.07699	0.06891	A	0.2012	1.127
rs1265156	6	31142297	953	A	0.2536	0.3026	C	3.978e-06	0.783
rs2855459	6	33154656	952	A	0.1555	0.1308	G	0.002825	1.224
rs6488306	12	10712533	952	G	0.3695	0.3838	A	0.222	0.9409
rs2242665	6	31839309	943	G	0.5575	0.4464	A	6.258e-21	1.562
rs644827	6	31838441	943	A	0.5575	0.4464	G	6.258e-21	1.562
rs760186	19	55177929	943	A	0.05257	0.05734	G	0.4068	0.9121
rs9380167	6	30274461	941	G	0.2755	0.2663	A	0.3937	1.047
rs376892	6	32972887	940	A	0.2789	0.2731	G	0.5962	1.029
rs6939576	6	28669315	940	A	0.3197	0.299	G	0.06125	1.102
rs660550	6	31837277	929	C	0.5575	0.4464	A	6.258e-21	1.562
rs2259435	6	31496915	923	A	0.1667	0.1703	G	0.7044	0.9746
rs2634166	12	10165895	915	A	0.09678	0.0918	G	0.4905	1.06
rs720831	6	29284518	908	A	0.3769	0.3589	G	0.116	1.081
rs10505751	12	10209711	906	G	0.1722	0.1662	A	0.507	1.043
rs1634731	6	30955681	905	G	0.2362	0.1844	A	7.618e-08	1.368
rs7758090	6	31438794	894	A	0.07205	0.06891	G	0.6107	1.049
rs1053924	6	32120715	887	A	0.4329	0.3151	G	6.957e-25	1.659
rs2395300	6	32968276	886	A	0.3092	0.3327	G	0.03547	0.8976
rs42318	19	54657069	883	A	0.273	0.2586	G	0.1713	1.077
rs9368699	6	31802541	882	G	0.02226	0.03848	A	7.339e-05	0.569
rs10415310	19	55515972	871	G	0.3302	0.3315	A	0.9198	0.9944
rs2239839	6	33288075	864	A	0.282	0.3028	C	0.05438	0.9043
rs9378109	6	30774474	864	A	0.1249	0.1574	C	8.593e-05	0.764
rs2282851	6	33280309	863	A	0.282	0.3028	G	0.05438	0.9043
rs1058026	6	31321685	852	C	0.1361	0.168	A	0.000181	0.7799
rs7964276	12	9948301	851	C	0.2427	0.2314	A	0.2651	1.065
rs2523790	6	29803650	849	C	0.3033	0.2784	A	0.0216	1.128
rs1954407	6	28695149	836	C	0.08225	0.07822	A	0.5414	1.056
rs2071800	6	32714143	836	A	0.04576	0.07545	G	1.781e-07	0.5877
rs2523477	6	31360389	835	G	0.07823	0.07772	A	0.9648	1.007
rs10845001	12	10034666	819	G	0.05782	0.06866	A	0.06556	0.8325
rs2241005	12	9748572	816	G	0.4876	0.4816	A	0.6189	1.024
rs2844509	6	31510924	815	G	0.1917	0.2422	A	2.572e-07	0.7421
rs3134931	6	32190620	814	G	0.2468	0.3053	A	3.392e-08	0.7453
rs8111	6	32083175	805	A	0.1824	0.2669	G	1.491e-17	0.6131
rs3130653	6	30822771	800	C	0.4354	0.416	A	0.09845	1.083
rs1749320	19	55187279	791	C	0.07143	0.0659	A	0.3728	1.09
rs4237928	12	10711622	791	A	0.2347	0.2485	G	0.1758	0.9274
rs1077394	6	31610384	779	G	0.4378	0.3239	A	3.464e-23	1.625
rs1042337	6	32904980	774	G	0.2783	0.2389	A	0.0001472	1.228
rs987870	6	33042880	773	G	0.1388	0.1351	A	0.6542	1.032
rs521040	12	10147850	772	G	0.261	0.248	A	0.2108	1.071
rs2034337	12	10031880	757	A	0.333	0.3493	G	0.1478	0.93
rs10772239	12	10356774	754	A	0.1583	0.1675	G	0.3055	0.9348
rs17305311	19	54705641	754	G	0.3989	0.3793	A	0.09364	1.086
rs11053506	12	10055929	753	A	0.05813	0.06866	G	0.07331	0.8372
rs2523608	6	31322558	753	G	0.4323	0.3873	A	0.0001155	1.204
rs29232	6	29611431	750	A	0.3602	0.3617	G	0.9019	0.9938
rs3077	6	33033022	748	G	0.1756	0.1693	A	0.4902	1.046
rs2395309	6	33026246	747	G	0.1756	0.1693	A	0.4902	1.046
rs410852	19	54800371	739	G	0.3293	0.3073	A	0.04723	1.107
rs12768	19	55512137	729	C	0.5006	0.4874	A	0.2658	1.054
rs13353326	19	54717301	726	A	0.1138	0.1172	G	0.6571	0.9671
rs2239689	6	32030284	723	A	0.2183	0.3071	G	1.958e-17	0.6301
rs4713420	6	30993567	723	A	0.1589	0.1743	C	0.08678	0.8952
rs3130192	6	33061930	709	A	0.0838	0.08954	G	0.4009	0.93
rs36631	19	54691414	702	A	0.4292	0.4409	G	0.3276	0.9535
rs2239705	6	31513402	700	A	0.1323	0.171	G	5.772e-06	0.7393
rs1362104	6	30101656	680	A	0.4088	0.3921	G	0.1538	1.072
rs188245	6	32955976	671	G	0.4583	0.4764	A	0.1289	0.9299
rs11672983	19	55383051	666	A	0.3946	0.3861	G	0.4665	1.036
rs442439	6	28573006	666	A	0.3457	0.3232	G	0.04452	1.106
rs4806706	19	54579363	664	C	0.2882	0.2789	A	0.3859	1.047
rs7252525	19	54808614	664	A	0.08225	0.08753	G	0.4452	0.9343
rs2844746	6	30339602	660	A	0.4122	0.377	G	0.002442	1.159
rs2855430	6	33141280	656	A	0.1555	0.1313	G	0.003541	1.219
rs211456	6	33389381	654	A	0.4122	0.3881	C	0.03985	1.106
rs3129890	6	32414273	654	G	0.2375	0.2681	A	0.003042	0.8502
rs618819	12	10044314	643	C	0.2059	0.2148	A	0.3683	0.9481
rs2537763	12	10482311	638	A	0.1172	0.1139	G	0.6836	1.032
rs7753474	6	29341308	636	A	0.1685	0.1728	G	0.6372	0.9703
rs759818	19	54821819	619	G	0.4886	0.4977	A	0.4486	0.9639
rs6940467	6	31442137	618	G	0.1098	0.1041	A	0.4432	1.061
rs7756521	6	30848253	614	G	0.1531	0.1849	A	0.0003729	0.7969
rs423639	6	32987774	607	A	0.08009	0.0742	G	0.3509	1.086
rs7297150	12	10196088	600	A	0.3361	0.3249	G	0.3261	1.052
rs2281388	6	33060118	597	A	0.02319	0.02238	G	0.8739	1.037
rs3815087	6	31093587	595	A	0.1756	0.1924	G	0.07192	0.8943
rs3132453	6	31604044	579	A	0.1531	0.08174	C	3.06e-21	2.03
rs3129963	6	32380208	577	G	0.1667	0.1896	A	0.0114	0.8546
rs1076828	6	30628252	575	A	0.3673	0.3664	G	0.9413	1.004
rs1476572	6	29674741	575	C	0.3553	0.2877	A	1.026e-09	1.364
rs1076832	6	30419831	561	A	0.1299	0.1489	C	0.02235	0.8532
rs9268832	6	32427789	560	A	0.5625	0.4271	G	2.8e-30	1.725
rs10772001	12	9811651	559	G	0.3404	0.3212	A	0.08681	1.091
rs4763630	12	9741500	558	G	0.4314	0.4339	A	0.8484	0.9899
rs731170	19	55176262	558	A	0.3182	0.3227	G	0.6849	0.9795
rs2076537	6	32317635	557	A	0.3055	0.3587	G	2.101e-06	0.7866
rs4711211	6	30162809	545	G	0.1775	0.2203	A	6.148e-06	0.7636
rs9262152	6	30680916	545	A	0.1416	0.1476	G	0.4801	0.9525
rs3778624	6	30302600	537	C	0.231	0.2221	A	0.3802	1.052
rs6457300	6	30998742	529	C	0.3012	0.3282	A	0.0145	0.8821
rs8102351	19	55157042	520	G	0.09709	0.1026	A	0.4537	0.9404
rs1055569	6	31440082	517	A	0.3157	0.3322	G	0.1425	0.9273
rs400488	6	29943035	514	A	0.1633	0.1514	G	0.1714	1.094
rs3094694	6	30451904	512	G	0.2183	0.1937	A	0.01067	1.163
rs7383287	6	32783085	511	G	0.196	0.2284	A	0.0008957	0.8239
rs185819	6	32050067	508	G	0.3745	0.4892	A	1.48e-22	0.6251
rs7255633	19	54937469	507	A	0.3547	0.3592	G	0.7109	0.9806
rs3131863	6	29673483	506	G	0.3553	0.288	A	1.207e-09	1.363
rs9461684	6	31253444	504	A	0.08905	0.09683	G	0.2719	0.9118
rs2071474	6	32782582	498	A	0.2297	0.2827	G	3.211e-07	0.7568
rs2736428	6	31843924	498	A	0.2471	0.3343	G	6.257e-16	0.6535
rs9276994	6	32984255	498	G	0.3565	0.3727	A	0.1611	0.9324
rs1468674	12	9748282	496	A	0.4626	0.4598	C	0.8123	1.011
rs1619379	6	29785235	492	A	0.4428	0.423	G	0.09431	1.084
rs887464	6	31145920	490	A	0.3961	0.4359	G	0.0007116	0.8489
rs1654668	19	55174213	485	A	0.453	0.4628	G	0.4191	0.9614
rs2219893	6	32769663	482	G	0.257	0.3114	A	3.774e-07	0.7648
rs1797517	12	10041364	481	G	0.2171	0.2256	A	0.3926	0.9517
rs17839997	6	30339293	479	C	0.05473	0.04703	A	0.1443	1.173
rs10845052	12	10295622	476	A	0.1648	0.1547	G	0.2442	1.078
rs11967684	6	31199766	476	A	0.3058	0.3353	G	0.007811	0.8735
rs3134879	6	30015905	473	G	0.4385	0.4175	A	0.0765	1.089
rs6488304	12	10701992	470	G	0.4147	0.4004	A	0.2282	1.061
rs209474	6	32924584	469	G	0.384	0.4042	A	0.08552	0.9191
rs3134943	6	32147761	468	A	0.2913	0.1549	G	2.796e-44	2.242
rs9357152	6	32664960	467	G	0.1781	0.2538	A	1.039e-14	0.6372
rs2517938	6	29709840	462	G	0.1494	0.1831	A	0.0001431	0.7833
rs7192	6	32411646	458	A	0.5569	0.419	C	2.194e-31	1.743
rs461964	6	33360574	457	C	0.3479	0.3644	A	0.1449	0.9303
rs269957	19	55445174	456	G	0.2835	0.2915	A	0.4642	0.9619
rs9378127	6	32922459	456	A	0.09895	0.1172	G	0.01354	0.8271
rs2200745	12	10174314	455	A	0.3525	0.341	G	0.3195	1.052
rs2534795	6	29511341	454	A	0.2365	0.25	G	0.1951	0.9295
rs1979592	12	10176997	448	A	0.1985	0.1891	G	0.3225	1.062
rs9357078	6	29297666	442	A	0.09215	0.09004	G	0.7733	1.026
rs2071593	6	31512799	441	A	0.05751	0.07093	G	0.02381	0.7994
rs2071538	6	32818678	434	A	0.2381	0.2357	G	0.8237	1.014
rs2516399	6	31481299	433	G	0.08349	0.1061	A	0.001288	0.7672
rs2844680	6	30946496	433	A	0.4422	0.4027	C	0.0007839	1.176
rs2277416	12	10241829	432	C	0.1221	0.1245	A	0.7735	0.9784
rs10484565	6	32795032	431	A	0.06772	0.07168	G	0.5161	0.9407
rs581623	19	55326739	431	G	0.4289	0.4238	A	0.6666	1.021
rs1654496	19	55501834	430	A	0.3077	0.3094	C	0.898	0.9921
rs4713412	6	30987211	425	G	0.304	0.3511	A	2.326e-05	0.8071
rs11757000	6	28484869	423	G	0.1914	0.1464	A	3.613e-07	1.38
rs9261441	6	30091758	423	A	0.09369	0.1066	G	0.07057	0.866
rs10845155	12	10675295	418	A	0.2421	0.2314	G	0.2896	1.061
rs1654658	19	55194681	418	A	0.3018	0.2918	G	0.3641	1.049
rs7741520	6	28994570	418	G	0.2205	0.2183	A	0.8412	1.013
rs9278019	6	33326434	415	A	0.1166	0.1451	G	0.0003638	0.7773
rs6931332	6	31274245	414	G	0.3884	0.4525	A	4.632e-08	0.7684
rs2844498	6	31476854	412	A	0.3457	0.422	G	3.762e-11	0.7236
rs11084329	19	54835771	404	G	0.3231	0.3234	A	0.9798	0.9986
rs3830041	6	32191339	404	A	0.08256	0.08878	G	0.3532	0.9236
rs2269425	6	32123639	403	A	0.1255	0.1358	G	0.2068	0.9135
rs719654	6	32752139	398	A	0.1667	0.2163	G	1.129e-07	0.7247
rs1233399	6	29539482	397	A	0.162	0.1871	G	0.005631	0.84
rs9468692	6	30119890	397	A	0.06153	0.07621	C	0.01553	0.7948
rs2742110	12	10326509	396	G	0.3241	0.3182	A	0.5944	1.027
rs6920606	6	32997674	394	G	0.4351	0.4608	A	0.03031	0.9013
rs2395175	6	32405026	391	A	0.1104	0.1577	G	5.211e-09	0.6628
rs3132571	6	30905313	391	G	0.3723	0.368	A	0.713	1.019
rs2617128	12	10447630	389	A	0.05566	0.06288	G	0.2113	0.8784
rs1671160	19	55428459	388	A	0.2604	0.2658	G	0.6096	0.9721
rs3871466	6	30983683	386	G	0.1048	0.1381	A	1.785e-05	0.731
rs411326	6	32211317	385	A	0.2013	0.253	G	2.192e-07	0.7441
rs9295895	6	30438226	385	G	0.1818	0.2133	A	0.0008967	0.8197
rs12210947	6	30735105	383	G	0.1419	0.1502	A	0.3316	0.9362
rs1000321	19	55046487	382	C	0.4787	0.4665	A	0.3079	1.05
rs29225	6	29581041	380	G	0.1008	0.1102	A	0.2044	0.9055
rs3873334	6	30896147	378	A	0.1422	0.1703	G	0.001158	0.8081
rs3745437	19	54971229	375	A	0.07854	0.07545	G	0.6252	1.044
rs988711	12	9758340	373	G	0.06246	0.0659	A	0.5629	0.9444
rs2278428	19	55418054	372	C	0.0773	0.07596	A	0.8587	1.019
rs2555687	19	55067854	372	A	0.09029	0.09507	G	0.5141	0.9447
rs1861090	12	9929679	368	G	0.2715	0.2918	A	0.05837	0.9047
rs6456880	6	28963248	366	C	0.3958	0.3919	A	0.7345	1.017
rs986521	6	33136145	365	G	0.2656	0.2513	A	0.1675	1.078
rs211452	6	33330981	364	G	0.3673	0.3564	A	0.3366	1.049
rs3130014	6	33312308	363	G	0.316	0.3121	A	0.7401	1.018
rs3115573	6	32218843	359	G	0.3049	0.4122	A	3.835e-21	0.6254
rs3130315	6	32220685	358	A	0.3049	0.4122	G	3.835e-21	0.6254
rs4947296	6	31058178	358	G	0.05813	0.0752	A	0.004002	0.759
rs9380215	6	31049655	358	A	0.05813	0.0752	G	0.004002	0.759
rs4248154	6	31002616	354	A	0.1413	0.1668	G	0.003251	0.8223
rs4806703	19	54574747	349	A	0.2795	0.2827	C	0.7721	0.9845
rs1597097	12	10020267	348	G	0.4301	0.4396	A	0.4307	0.962
rs241436	6	32797876	347	G	0.4057	0.4676	A	1.526e-07	0.7774
rs3129975	6	30732054	345	G	0.2344	0.2304	A	0.6947	1.023
rs3130215	6	33074963	345	A	0.4147	0.418	G	0.7916	0.9863
rs762324	6	30455886	342	A	0.04824	0.0576	G	0.08228	0.8293
rs9267658	6	31845985	338	A	0.273	0.1464	G	3.619e-40	2.19
rs10422812	19	55206991	337	A	0.2607	0.2643	G	0.7266	0.9812
rs1035450	19	54962374	336	A	0.3729	0.374	G	0.9415	0.9954
rs2241385	19	54849566	336	G	0.367	0.3765	A	0.419	0.9603
rs2844729	6	30422632	332	A	0.4137	0.4039	G	0.4128	1.041
rs172274	6	32969457	330	A	0.3281	0.3496	G	0.05748	0.9084
rs2072633	6	31919578	329	G	0.4227	0.5385	A	1.217e-22	0.6275
rs2523589	6	31327334	328	A	0.4063	0.4847	C	3.056e-11	0.7277
rs254262	19	54612628	325	A	0.2563	0.247	G	0.3677	1.051
rs1046089	6	31602967	323	A	0.3318	0.3375	G	0.6159	0.9746
rs2233965	6	31080899	322	C	0.1348	0.1723	A	1.185e-05	0.7486
rs4713610	6	33107955	320	C	0.1262	0.1625	A	1.507e-05	0.7442
rs7747023	6	29025680	319	G	0.1614	0.1524	A	0.2972	1.07
rs9348821	6	29047203	319	G	0.1614	0.1524	A	0.2972	1.07
rs3094663	6	31107087	318	A	0.3482	0.2907	G	2.045e-07	1.303
rs9501294	6	29021017	318	A	0.1614	0.1524	G	0.2972	1.07
rs1000320	19	55046380	315	G	0.4549	0.4678	A	0.2747	0.9492
rs969931	6	29494897	314	A	0.4836	0.5078	C	0.04173	0.9078
rs1654660	19	55195187	311	A	0.1357	0.1278	G	0.3264	1.072
rs2571375	6	29945270	309	G	0.08905	0.0835	A	0.4223	1.073
rs10946999	6	29571609	308	A	0.107	0.1119	C	0.5196	0.9506
rs2071295	6	32038700	306	A	0.218	0.3056	G	4.548e-17	0.6335
rs445870	6	28494327	305	G	0.3392	0.296	A	9.64e-05	1.221
rs3130050	6	31618761	304	G	0.2724	0.1504	A	4.956e-37	2.115
rs9357155	6	32809848	303	A	0.09524	0.119	G	0.001362	0.7796
rs6457617	6	32663851	302	A	0.3612	0.4834	G	1.539e-25	0.6042
rs805262	6	31628733	302	A	0.3946	0.4874	G	3.024e-15	0.6853
rs9257694	6	29274486	302	A	0.4898	0.4811	G	0.4773	1.035
rs1043673	19	55512232	299	A	0.4023	0.416	C	0.2479	0.9449
rs915664	6	30794617	299	G	0.2808	0.3001	A	0.07642	0.9106
rs3116713	6	33382288	297	G	0.1277	0.09608	A	2.248e-05	1.377
rs4763206	12	10750848	295	A	0.06308	0.05885	G	0.4576	1.077
rs12460693	19	55469212	294	A	0.1645	0.166	C	0.8734	0.9892
rs775821	19	55558568	292	A	0.2774	0.2744	G	0.7911	1.015
rs1634717	6	30972589	291	A	0.4357	0.4484	C	0.2835	0.9496
rs4764324	12	10362224	290	A	0.2078	0.2191	G	0.2483	0.935
rs1632948	6	29794049	289	A	0.4657	0.4902	G	0.03923	0.9064
rs2855812	6	31472720	289	A	0.2498	0.2492	C	0.9564	1.003
rs9368758	6	33138021	289	A	0.07328	0.0669	G	0.3066	1.103
rs9380120	6	29335537	289	G	0.09215	0.09079	A	0.8695	1.016
rs2269706	6	30652872	287	A	0.06463	0.07948	G	0.01576	0.8002
rs241407	6	32862740	287	A	0.08349	0.09784	G	0.03617	0.84
rs3094138	6	30199016	285	G	0.1914	0.1419	A	1.771e-08	1.432
rs3117222	6	33060949	285	A	0.2854	0.2565	G	0.006484	1.157
rs3128917	6	33059996	285	C	0.2854	0.2565	A	0.006484	1.157
rs3131854	6	29611885	285	A	0.278	0.2138	G	2.905e-10	1.416
rs2621332	6	32780317	283	G	0.4527	0.3594	A	1.01e-15	1.474
rs3132132	6	32901934	283	A	0.1129	0.1258	G	0.101	0.8844
rs36621	19	54697714	283	G	0.1806	0.1766	A	0.6651	1.028
rs6933400	6	30907176	283	A	0.1194	0.1197	G	0.9709	0.9966
rs929156	6	30139699	282	A	0.1957	0.2377	G	1.963e-05	0.7806
rs1861089	12	9863968	279	G	0.06648	0.0752	A	0.1541	0.8758
rs9266722	6	31349922	279	A	0.08813	0.09432	G	0.3668	0.928
rs2071286	6	32179896	275	A	0.1456	0.1987	G	3.638e-09	0.6875
rs2523990	6	30077229	274	A	0.5288	0.4701	G	7.424e-07	1.265
rs2857151	6	32763514	274	A	0.4524	0.3589	G	9.9e-16	1.476
rs2860580	6	29906691	274	A	0.5152	0.4492	G	2.536e-08	1.303
rs2071543	6	32811629	273	A	0.1079	0.131	C	0.002864	0.8022
rs649216	19	55324635	272	A	0.4917	0.496	G	0.7225	0.9828
rs7251986	19	55005607	268	A	0.1849	0.1906	G	0.5446	0.9631
rs2401385	12	9799126	267	A	0.291	0.2754	G	0.148	1.08
rs3130559	6	31097301	264	A	0.1741	0.1994	G	0.006384	0.8461
rs1003878	6	32299822	263	A	0.1954	0.2256	G	0.001935	0.8337
rs2844505	6	31439063	262	G	0.3476	0.2666	A	1.114e-13	1.465
rs376681	6	29517093	262	G	0.509	0.4829	A	0.02935	1.11
rs1077829	19	54932733	261	A	0.149	0.1441	G	0.5691	1.04
rs2596480	6	31425985	259	A	0.07421	0.0757	G	0.8223	0.9787
rs130077	6	31122330	258	A	0.1475	0.164	G	0.05878	0.8821
rs12582351	12	10219885	255	G	0.1574	0.1554	A	0.8196	1.015
rs9257453	6	28968930	251	G	0.06772	0.07394	A	0.3113	0.9097
rs241433	6	32798795	246	C	0.4174	0.3941	A	0.04529	1.102
rs686394	12	10075075	244	G	0.06122	0.06514	A	0.5276	0.936
rs2394102	6	28512017	242	G	0.1172	0.1117	A	0.4793	1.056
rs4594993	6	29270498	241	G	0.07205	0.07721	A	0.4184	0.9279
rs6911639	6	32978178	241	G	0.2062	0.2077	A	0.8839	0.9909
rs154972	6	32900651	239	G	0.3763	0.3901	A	0.233	0.9434
rs2523898	6	30993533	239	A	0.5068	0.4831	G	0.04669	1.099
rs2516509	6	31449994	236	G	0.1654	0.2143	A	1.676e-07	0.7268
rs2856705	6	32670956	236	A	0.08565	0.1081	G	0.001438	0.7725
rs3873444	6	32682724	235	A	0.09153	0.1031	G	0.1025	0.8763
rs1600130	12	10454496	234	A	0.368	0.3838	G	0.1712	0.9347
rs204899	6	32057627	232	A	0.07452	0.08903	G	0.02813	0.8239
rs4711174	6	28532960	232	A	0.1017	0.1039	G	0.7851	0.977
rs541862	6	31916951	232	G	0.08009	0.09281	A	0.05884	0.851
rs2058429	12	9747466	229	A	0.1249	0.1308	G	0.4787	0.9488
rs2071469	6	32784783	225	A	0.2962	0.3521	G	5.054e-07	0.7745
rs3948793	6	32759448	225	A	0.299	0.3579	G	1.267e-07	0.7653
rs1034323	6	30368635	220	A	0.3401	0.3851	G	8.303e-05	0.8232
rs4806711	19	54619191	220	G	0.1865	0.1904	A	0.694	0.9746
rs36661	19	54653572	219	A	0.2777	0.2653	G	0.2413	1.064
rs10505752	12	10333347	218	A	0.1509	0.1582	G	0.4133	0.9456
rs2114650	19	54551282	217	A	0.3111	0.3139	G	0.8182	0.987
rs2239800	6	32713267	217	G	0.07545	0.08878	A	0.04342	0.8376
rs11883241	19	55225613	213	A	0.2876	0.2948	G	0.5149	0.9657
rs2516400	6	31481105	209	A	0.3071	0.3192	G	0.2727	0.9452
rs3823418	6	31100942	208	A	0.1463	0.1605	G	0.1011	0.8963
rs2523554	6	31331829	206	G	0.4796	0.3878	A	5.015e-15	1.455
rs7767008	6	28630793	206	C	0.2934	0.2736	A	0.06565	1.102
rs2071556	6	32904601	205	C	0.4171	0.3939	A	0.04789	1.101
rs36664	19	54650940	204	G	0.3782	0.372	A	0.5906	1.027
rs382259	6	32209027	204	G	0.1883	0.2382	A	2.953e-07	0.7421
rs9268132	6	32254654	204	G	0.2783	0.3861	A	4.772e-22	0.6132
rs2269346	6	33158898	203	A	0.07297	0.0669	G	0.3287	1.098
rs2240058	6	30310500	202	G	0.1357	0.1391	A	0.7054	0.9722
rs1265086	6	31109882	201	C	0.5059	0.4688	A	0.001767	1.16
rs547261	6	32282033	201	A	0.2792	0.3873	G	4.01e-22	0.6128
rs612529	19	54567253	201	G	0.1985	0.2025	A	0.6791	0.9757
rs1865096	19	55396900	198	A	0.2808	0.2817	G	0.937	0.9954
rs3115553	6	32245827	198	A	0.2032	0.2367	G	0.0006907	0.8223
rs6935269	6	32260350	198	G	0.2032	0.2367	A	0.0006907	0.8223
rs7257986	19	54985436	198	A	0.3528	0.3526	G	1	1.001
rs3130340	6	32244627	197	G	0.2032	0.2367	A	0.0006907	0.8223
rs9266825	6	31382882	197	A	0.2202	0.247	C	0.007969	0.8607
rs2844480	6	31564821	195	A	0.1843	0.1967	G	0.1853	0.9228
rs1264583	6	30293483	194	A	0.06308	0.07872	G	0.01154	0.7879
rs270771	19	55220626	193	A	0.04855	0.0493	G	0.9127	0.984
rs9357097	6	30285121	193	A	0.2576	0.25	G	0.4625	1.041
rs4436877	19	55216162	192	A	0.2669	0.2689	G	0.8516	0.9898
rs1264581	6	30297505	191	A	0.06494	0.08124	G	0.00866	0.7854
rs2361797	19	54753543	191	A	0.4524	0.4522	G	1	1.001
rs2581	6	32974400	190	A	0.4205	0.4334	C	0.2815	0.949
rs6488299	12	10681748	190	A	0.1667	0.162	G	0.609	1.035
rs758963	12	9740254	190	G	0.05999	0.06288	A	0.6226	0.9511
rs775900	19	55489349	190	A	0.222	0.2248	G	0.7764	0.9838
rs3130320	6	32223258	189	A	0.5124	0.3825	G	2.621e-28	1.696
rs757259	6	30115542	189	A	0.1778	0.2188	G	1.555e-05	0.772
rs757262	6	30114955	189	A	0.1778	0.2188	G	1.555e-05	0.772
rs1419638	6	29355519	187	A	0.3785	0.3546	G	0.03666	1.108
rs3130617	6	31627523	187	G	0.3741	0.2669	A	2.281e-22	1.642
rs6457536	6	32273765	187	G	0.1923	0.2261	A	0.0004947	0.8151
rs4713240	6	29710726	186	G	0.1803	0.2281	A	5.649e-07	0.7441
rs917915	12	9943700	186	G	0.4091	0.415	A	0.6136	0.9759
rs1051794	6	31379109	185	A	0.2557	0.2782	G	0.03253	0.8916
rs6488297	12	10666025	185	A	0.1698	0.1652	C	0.6119	1.033
rs9501522	6	31184425	183	A	0.05566	0.06791	G	0.03524	0.809
rs16894557	6	28999826	182	A	0.09091	0.09457	G	0.6246	0.9574
rs2267644	6	32192560	182	A	0.03958	0.03949	G	1	1.002
rs370156	19	55172539	182	A	0.1129	0.1099	G	0.7066	1.03
rs7959451	12	10271055	182	A	0.1528	0.1471	G	0.507	1.045
rs9267873	6	32199352	180	G	0.4941	0.409	A	5.211e-13	1.412
rs1633068	6	29724310	179	A	0.2372	0.1831	G	1.997e-08	1.387
rs9275312	6	32665728	179	G	0.1058	0.1172	A	0.1332	0.8907
rs2070121	6	32781553	177	A	0.07452	0.0742	G	0.964	1.005
rs2248462	6	31446796	177	A	0.1657	0.2143	G	1.989e-07	0.7284
rs7341218	6	29012116	175	A	0.1605	0.1662	G	0.5222	0.9587
rs6456889	6	29010824	174	G	0.2202	0.2186	A	0.8862	1.009
rs438999	6	31928306	173	G	0.0804	0.09281	A	0.06492	0.8546
rs7313235	12	10132283	173	A	0.265	0.2739	G	0.4084	0.9558
rs4713438	6	31146846	172	A	0.1679	0.1836	G	0.08764	0.8972
rs4763539	12	10644663	172	A	0.4181	0.4152	C	0.8102	1.012
rs775859	19	55433596	171	A	0.07421	0.07495	G	0.9282	0.9894
rs10505755	12	10311962	169	C	0.4858	0.4922	A	0.6023	0.9746
rs2071554	6	32784675	169	A	0.03432	0.04024	G	0.1918	0.8477
rs380731	19	54759571	168	A	0.2641	0.2681	G	0.7077	0.9795
rs984802	6	30321361	168	A	0.2053	0.2274	C	0.02517	0.878
rs1036231	19	55497843	167	G	0.2644	0.2684	A	0.7078	0.9798
rs2074483	6	30076755	167	A	0.3893	0.4178	G	0.01485	0.8885
rs1265099	6	31105413	166	G	0.3859	0.4067	A	0.07344	0.9168
rs2168749	12	10748314	166	G	0.4879	0.4925	A	0.7048	0.9821
rs3135029	6	32921774	166	A	0.1558	0.09809	C	1.885e-13	1.698
rs3868075	6	31167815	166	G	0.3414	0.3919	A	1.003e-05	0.8044
rs4713447	6	31162963	166	G	0.3414	0.3919	A	1.003e-05	0.8044
rs2278499	19	54682867	165	G	0.2158	0.2163	A	0.9771	0.9973
rs3129054	6	29649056	163	A	0.2931	0.3219	G	0.008956	0.8735
rs7972757	12	10546140	163	G	0.09926	0.1039	A	0.5311	0.9507
rs2433724	19	54545531	161	G	0.4032	0.4049	A	0.8849	0.9929
rs1033500	6	32307382	160	A	0.2789	0.3866	G	5.055e-22	0.6138
rs9268368	6	32333955	160	G	0.2789	0.3866	A	5.055e-22	0.6138
rs9268384	6	32336586	160	G	0.2789	0.3866	A	5.055e-22	0.6138
rs9405090	6	32298372	160	G	0.2789	0.3866	A	5.055e-22	0.6138
rs2078178	12	10276562	159	A	0.2424	0.2397	G	0.8032	1.015
rs1264459	6	30455920	158	G	0.2223	0.1761	A	1.02e-06	1.338
rs3132454	6	31489644	158	G	0.329	0.3659	A	0.001139	0.8496
rs3117292	6	29652199	157	G	0.3355	0.37	A	0.002336	0.8598
rs3859532	19	54827248	157	A	0.1895	0.1997	G	0.2823	0.9373
rs7979266	12	10233077	157	A	0.2338	0.2321	G	0.8886	1.009
rs2075800	6	31777946	156	A	0.2471	0.3297	G	1.516e-14	0.667
rs3094188	6	31142245	156	C	0.4035	0.3506	A	4.213e-06	1.253
rs6930977	6	30435288	156	G	0.1299	0.1469	A	0.04015	0.8669
rs3873342	6	30957766	155	G	0.0838	0.08451	A	0.9321	0.9908
rs714289	6	32905811	155	G	0.1024	0.06715	A	9.258e-08	1.584
rs7755641	6	28699369	155	G	0.0671	0.05961	A	0.205	1.135
rs2071788	6	28912307	153	A	0.07452	0.07218	G	0.7163	1.035
rs3915971	6	31269348	153	G	0.2199	0.258	A	0.0001656	0.8103
rs805303	6	31616366	152	A	0.3547	0.3604	G	0.6214	0.9753
rs1000574	19	55114775	151	A	0.1917	0.1942	G	0.8104	0.9844
rs10419832	19	54849399	151	G	0.06895	0.06866	A	0.9627	1.005
rs2287824	19	54862900	151	C	0.1849	0.1786	A	0.4991	1.044
rs9295794	6	29104935	151	A	0.07761	0.07495	G	0.6879	1.039
rs1264569	6	30365320	150	G	0.2662	0.2311	A	0.000599	1.207
rs2394604	6	29369268	150	A	0.1435	0.1519	C	0.3176	0.9352
rs1265048	6	31081409	149	G	0.2894	0.3317	A	0.0001152	0.8205
rs3130597	6	32941191	149	A	0.1558	0.09809	G	1.885e-13	1.698
rs619563	12	10091682	149	G	0.1948	0.2025	A	0.4234	0.953
rs2772372	6	33427350	148	A	0.1166	0.09733	G	0.008879	1.224
rs3129939	6	32336766	148	G	0.1586	0.1841	A	0.0048	0.8355
rs29230	6	29576393	147	G	0.1698	0.1798	A	0.2758	0.9326
rs17808345	12	10433531	145	G	0.2347	0.248	A	0.1939	0.93
rs388234	6	29533295	145	G	0.3417	0.3642	A	0.04766	0.9061
rs269940	19	55440357	143	G	0.4453	0.4439	A	0.9241	1.006
rs3130501	6	31136453	143	A	0.3123	0.2475	G	1.108e-09	1.381
rs9257319	6	28851637	143	C	0.1453	0.1582	A	0.1382	0.9048
rs9263870	6	31170514	143	G	0.1017	0.1071	A	0.4627	0.9438
rs7298416	12	10285984	142	A	0.1654	0.164	G	0.8732	1.011
rs2857107	6	32785515	141	A	0.09957	0.1046	G	0.5067	0.9463
rs429916	6	32978587	141	A	0.07885	0.08275	C	0.5727	0.9489
rs10500316	19	54553697	140	A	0.47	0.4701	G	1	0.9997
rs11053603	12	10274029	140	A	0.0804	0.083	G	0.6977	0.9659
rs2008238	19	54992671	140	G	0.2103	0.2065	A	0.7046	1.023
rs623383	19	55434575	140	A	0.4811	0.4877	G	0.5859	0.9742
rs1573649	6	32731258	137	A	0.3862	0.4799	G	1.508e-15	0.682
rs2523987	6	30079993	136	C	0.1605	0.1481	A	0.1488	1.099
rs2747454	6	29655113	136	A	0.2025	0.2374	G	0.0004077	0.8157
rs3817963	6	32368087	136	G	0.2118	0.2832	A	3.176e-12	0.6802
rs6509874	19	54951408	136	A	0.3021	0.3063	G	0.6996	0.9802
rs9469003	6	31407828	135	G	0.1085	0.1351	A	0.0007009	0.7797
rs1189	19	55556154	134	A	0.1014	0.1016	G	1	0.9979
rs2596560	6	31355318	134	G	0.2282	0.2271	A	0.9325	1.006
rs6457702	6	32988049	134	A	0.4876	0.4613	C	0.02584	1.112
rs6932542	6	32380262	134	G	0.3902	0.5075	A	2.509e-23	0.6209
rs10425613	19	54989236	133	G	0.1051	0.1029	A	0.7564	1.025
rs3117426	6	29272012	133	A	0.2087	0.1999	G	0.3624	1.055
rs9257425	6	28936556	133	G	0.2777	0.2767	A	0.9368	1.005
rs4713226	6	29434414	132	A	0.07978	0.09004	G	0.1273	0.8761
rs10734817	12	10188967	131	G	0.2362	0.2334	A	0.78	1.016
rs253156	12	10006420	131	A	0.3998	0.3951	G	0.6987	1.02
rs3094576	6	29516242	131	A	0.1166	0.13	C	0.09128	0.8829
rs10418743	19	55553368	130	A	0.102	0.1026	G	0.9688	0.9938
rs12179536	6	30993590	130	G	0.1515	0.1657	A	0.1058	0.8988
rs2524279	6	31392906	129	G	0.04793	0.05458	A	0.2183	0.872
rs176248	6	32965942	128	A	0.2551	0.2767	G	0.04193	0.8954
rs2621377	6	32763110	127	G	0.5142	0.4243	A	2.927e-14	1.436
rs40167	19	54682975	127	A	0.2344	0.2289	G	0.5937	1.031
rs6488284	12	10508975	127	A	0.3847	0.3858	G	0.9225	0.9951
rs9380343	6	33079166	127	A	0.03587	0.03597	G	1	0.9972
rs2523421	6	29390440	126	G	0.08503	0.09306	A	0.2455	0.9058
rs7741364	6	30372570	126	A	0.3086	0.3471	G	0.0005599	0.8396
rs4470262	19	55036661	124	A	0.4771	0.4696	G	0.5375	1.031
rs974962	6	30314607	124	G	0.1376	0.1406	A	0.7324	0.9753
rs3745902	19	55378008	122	A	0.3046	0.3028	G	0.8772	1.008
rs393414	6	28521316	122	A	0.2186	0.2093	G	0.3404	1.057
rs1264550	6	30377198	121	A	0.4227	0.4175	G	0.6659	1.022
rs206762	6	32970450	121	G	0.4555	0.4346	A	0.07785	1.088
rs631717	19	55322975	121	A	0.4722	0.4756	G	0.776	0.9863
rs2230365	6	31525448	120	A	0.1484	0.159	G	0.2252	0.9222
rs3094211	6	31086402	120	G	0.3383	0.2628	A	3.579e-12	1.434
rs1159189	12	9738070	119	A	0.1231	0.1242	C	0.8857	0.9892
rs12665339	6	30601232	118	G	0.1317	0.1449	A	0.1154	0.8955
rs2523535	6	31336250	118	G	0.3711	0.3903	A	0.09746	0.9214
rs2844513	6	31388214	118	A	0.3976	0.4369	G	0.000851	0.851
rs4248166	6	32366421	118	G	0.133	0.1718	A	5.982e-06	0.7394
rs3130981	6	31083813	116	A	0.338	0.2623	G	2.936e-12	1.436
rs7761138	6	30830292	116	A	0.0671	0.06942	C	0.7077	0.9642
rs2900421	12	10622047	114	G	0.3528	0.3576	A	0.6742	0.9791
rs550605	6	31907147	114	G	0.08009	0.0923	A	0.07056	0.8561
rs6928399	6	31195218	114	A	0.2848	0.3146	G	0.006226	0.8673
rs3101942	6	32870057	113	G	0.4762	0.4087	A	1.016e-08	1.315
rs6904130	6	29235193	112	G	0.05659	0.06288	A	0.2731	0.8939
rs886424	6	30782002	112	A	0.1552	0.1411	G	0.095	1.119
rs11053624	12	10283711	111	G	0.1036	0.1049	A	0.8769	0.9863
rs1863871	12	9795254	111	A	0.1447	0.1502	G	0.5262	0.9577
rs2232236	6	29942191	111	A	0.2505	0.1962	C	3.486e-08	1.369
rs805267	6	31639757	109	A	0.03278	0.0332	G	0.9472	0.9868
rs590429	12	10163583	108	G	0.09276	0.09909	A	0.3773	0.9296
rs6903130	6	32732210	108	A	0.3862	0.4796	G	1.822e-15	0.6827
rs241448	6	32796684	107	G	0.2062	0.2523	A	4.124e-06	0.7702
rs253155	12	10010835	106	G	0.0572	0.05936	A	0.7238	0.9616
rs36643	19	54640480	105	G	0.3825	0.3813	A	0.9224	1.005
rs10505753	12	10245720	104	G	0.1528	0.1496	A	0.7162	1.024
rs2734562	12	10564329	104	G	0.2319	0.2286	A	0.757	1.019
rs9501626	6	32400344	104	A	0.09802	0.1139	C	0.03176	0.8452
rs1480380	6	32913246	103	A	0.09864	0.09557	G	0.6601	1.036
rs2071789	6	28912076	103	A	0.1459	0.1582	G	0.157	0.9093
rs261949	6	30270080	103	A	0.2236	0.2176	G	0.5486	1.036
rs7313141	12	10022148	103	C	0.1797	0.1823	A	0.7821	0.982
rs7965052	12	10729821	103	A	0.4459	0.4532	C	0.5361	0.9708
rs241424	6	32804934	102	A	0.3989	0.4479	G	2.79e-05	0.8178
rs3117294	6	29653329	102	C	0.3108	0.3398	A	0.009318	0.8761
rs389883	6	31947460	101	C	0.445	0.3184	A	2.957e-28	1.716
rs932338	6	29706933	100	A	0.2365	0.1831	G	2.765e-08	1.382
rs2130007	12	10332291	99	A	0.04143	0.04175	G	0.9528	0.9921
rs2523647	6	31449778	99	G	0.1979	0.2135	A	0.1077	0.9087
rs16910631	12	10281255	98	A	0.07143	0.07269	G	0.8548	0.9814
rs13382124	19	55163337	97	G	0.06463	0.06715	A	0.7029	0.9598
rs2523897	6	30993958	97	A	0.2084	0.1569	G	1.953e-08	1.414
rs3135322	6	28946920	96	A	0.4886	0.4985	G	0.4072	0.961
rs86567	6	32976759	96	C	0.4524	0.4276	A	0.03576	1.106
rs740884	6	29574631	95	A	0.05133	0.06112	G	0.0817	0.8312
rs1003581	6	29540204	94	A	0.1763	0.1725	G	0.685	1.026
rs1383265	6	32739888	94	G	0.1642	0.1776	A	0.1399	0.9099
rs12177980	6	32686084	93	A	0.3074	0.3941	G	1.982e-14	0.6822
rs2532924	6	30932682	93	A	0.4706	0.4427	G	0.01858	1.119
rs3778638	6	31092124	93	A	0.1735	0.1962	G	0.01373	0.86
rs429608	6	31930462	93	A	0.1305	0.1471	G	0.04389	0.8699
rs9461799	6	32689529	93	G	0.3074	0.3941	A	1.982e-14	0.6822
rs9295957	6	31157593	91	A	0.1435	0.1652	G	0.01185	0.8462
rs1010981	12	10214318	89	A	0.3364	0.329	G	0.5134	1.034
rs3869070	6	30023868	89	G	0.4477	0.4452	A	0.8303	1.01
rs11753326	6	30925985	88	G	0.08534	0.08652	A	0.866	0.9851
rs3095352	6	30805921	88	G	0.4527	0.4298	A	0.05337	1.097
rs3763313	6	32376471	88	C	0.1419	0.1901	A	5.11e-08	0.7045
rs2508015	6	31010200	87	A	0.3766	0.4047	G	0.01532	0.8888
rs12529049	6	32357715	86	A	0.1101	0.1449	G	1.182e-05	0.7302
rs6905949	6	30140525	86	G	0.1546	0.17	A	0.08351	0.8928
rs181997	6	32900718	85	A	0.337	0.3282	G	0.4359	1.041
rs2900384	12	10373881	85	G	0.1846	0.1876	A	0.7611	0.9802
rs3117328	6	29230577	85	C	0.4864	0.4789	A	0.5379	1.031
rs3135034	6	32951662	85	G	0.05937	0.08124	A	0.0003306	0.7138
rs1057373	6	32813279	83	A	0.06555	0.07973	C	0.02312	0.8097
rs206767	6	32962420	83	C	0.4762	0.4598	A	0.1687	1.068
rs3134603	6	32126002	83	A	0.2814	0.1547	G	5.098e-39	2.14
rs6488244	12	10186284	83	G	0.2331	0.2301	A	0.7789	1.017
rs1233384	6	29559295	82	A	0.107	0.1258	G	0.01373	0.8329
rs1233386	6	29558190	82	A	0.107	0.1258	G	0.01373	0.8329
rs211457	6	33365640	82	A	0.1466	0.1124	G	1.738e-05	1.356
rs2285799	6	30257693	82	G	0.04576	0.04653	A	0.9102	0.9828
rs3813149	19	54963552	82	A	0.4109	0.4085	G	0.8473	1.01
rs1265112	6	31118019	81	G	0.3179	0.3307	A	0.2553	0.943
rs3129299	6	32900787	81	A	0.1552	0.1607	G	0.5377	0.9596
rs547077	6	32289318	81	G	0.2817	0.3893	A	7.568e-22	0.6151
rs746647	6	31114182	81	G	0.3179	0.3307	A	0.2553	0.943
rs2074466	6	29408313	80	A	0.1429	0.1502	C	0.4031	0.9433
rs2240064	6	31114573	80	G	0.4985	0.4618	A	0.002059	1.158
rs7741100	6	29768123	80	A	0.04607	0.05458	C	0.1058	0.8366
rs8102188	19	55078023	80	A	0.4069	0.4067	G	1	1.001
rs11670086	19	54627625	79	A	0.1425	0.1368	G	0.4943	1.049
rs12212092	6	30128442	79	A	0.0572	0.06942	G	0.03736	0.8134
rs3094165	6	29833541	78	A	0.3541	0.299	G	7.953e-07	1.285
rs434841	6	32191041	78	A	0.2743	0.3008	G	0.01406	0.8785
rs6934993	6	29337500	78	G	0.2647	0.2601	A	0.6667	1.024
rs911178	6	28574415	77	A	0.07421	0.07269	G	0.8205	1.023
rs12663184	6	30301600	76	A	0.1082	0.1162	G	0.2945	0.9231
rs241447	6	32796750	76	G	0.2062	0.252	A	4.693e-06	0.7712
rs3869095	6	30980015	75	A	0.0838	0.08375	G	1	1.001
rs6909960	6	28688921	75	A	0.09276	0.08426	G	0.2102	1.111
rs2532919	6	30933975	74	C	0.1286	0.1421	A	0.09755	0.8912
rs6488232	12	9997311	74	C	0.08813	0.09004	A	0.8032	0.9767
rs3129274	6	33094869	73	G	0.3389	0.3265	A	0.2687	1.058
rs3176793	12	9910720	73	A	0.1883	0.1844	G	0.6703	1.026
rs421446	6	33174783	73	G	0.2931	0.2686	A	0.02173	1.129
rs1488817	12	10204371	72	A	0.1469	0.1434	G	0.6866	1.029
rs2250264	6	30821187	72	A	0.2223	0.2503	G	0.005888	0.8565
rs12660382	6	31443323	71	A	0.1682	0.1959	G	0.002712	0.8299
rs3806156	6	32373698	71	A	0.2771	0.3564	C	6.739e-13	0.6921
rs928822	6	30275246	71	C	0.4011	0.3944	A	0.5779	1.028
rs2050189	6	32339647	70	G	0.2093	0.2289	A	0.04862	0.892
rs422331	6	28810817	70	A	0.3828	0.3843	G	0.9031	0.9937
rs2607895	12	10743864	69	C	0.4252	0.4165	A	0.4718	1.036
rs3130253	6	29634012	69	A	0.1333	0.08929	G	2.855e-09	1.568
rs3130276	6	33336930	69	A	0.3414	0.3534	G	0.2965	0.9485
rs211455	6	33328518	68	A	0.2965	0.293	G	0.7553	1.017
rs2621330	6	32781523	68	A	0.03803	0.03823	G	1	0.9947
rs3176802	12	9904807	68	A	0.2638	0.2731	G	0.3783	0.9534
rs2261033	6	31603591	67	G	0.3646	0.4477	A	1.009e-12	0.7078
rs2394512	6	28992184	67	G	0.3887	0.3873	A	0.9226	1.006
rs3130685	6	31206206	67	A	0.4242	0.4535	G	0.01313	0.8881
rs3749952	6	31683157	67	C	0.03061	0.03194	A	0.7859	0.9571
rs1042663	6	31905130	66	A	0.08009	0.09205	G	0.07713	0.8587
rs7960202	12	10160166	66	C	0.3609	0.3579	A	0.8051	1.013
rs480092	6	31764899	65	G	0.1348	0.1413	A	0.4305	0.9466
rs1634718	6	30972865	64	G	0.2826	0.2827	A	1	0.9996
rs3129943	6	32338695	64	G	0.2195	0.2533	A	0.0008494	0.8294
rs3135021	6	33045558	64	A	0.2356	0.2631	G	0.007443	0.8635
rs3830076	6	32096244	64	A	0.03772	0.05055	G	0.009908	0.7363
rs1264333	6	30844314	63	G	0.3191	0.3491	A	0.00786	0.8739
rs11244	6	32780723	62	A	0.2403	0.2807	G	0.0001064	0.8104
rs3130830	6	29236722	62	G	0.4861	0.4786	A	0.5379	1.03
rs2517861	6	29821982	61	A	0.2733	0.256	G	0.1012	1.093
rs3892710	6	32682862	61	A	0.1283	0.1436	G	0.06276	0.8779
rs641738	19	54676763	61	A	0.4468	0.4334	G	0.2523	1.056
rs651279	19	54813762	61	G	0.3139	0.3078	A	0.5911	1.028
rs9261947	6	30394628	61	A	0.1317	0.1524	G	0.01356	0.8437
rs1108453	12	9814019	60	G	0.1351	0.1353	A	1	0.9984
rs2535319	6	30714479	60	G	0.3921	0.3901	A	0.8652	1.008
rs2856997	6	32781776	60	A	0.3374	0.3976	C	1.35e-07	0.7712
rs9394145	6	33399778	60	A	0.2687	0.2804	G	0.2771	0.9428
rs2844479	6	31572956	59	C	0.2792	0.3501	A	1.239e-10	0.7191
rs2844779	6	30205407	58	A	0.2502	0.2895	C	0.0001942	0.8188
rs4764015	12	9991096	58	A	0.08596	0.08853	C	0.7061	0.9682
rs4764017	12	9991160	58	G	0.08596	0.08853	A	0.7061	0.9682
rs9267522	6	31603770	58	G	0.1899	0.1879	A	0.8323	1.013
rs1345229	6	30182395	57	A	0.08472	0.09432	G	0.1598	0.8889
rs2074469	6	29407970	57	G	0.1849	0.1834	A	0.8786	1.01
rs2233984	6	31079264	57	A	0.06153	0.07772	G	0.008309	0.7781
rs3828903	6	31464739	57	A	0.2523	0.3089	G	1.108e-07	0.7552
rs2021723	6	30103923	56	A	0.1299	0.1333	G	0.6746	0.9704
rs2516440	6	31440497	56	A	0.3163	0.3355	G	0.08612	0.9164
rs254259	19	54606405	56	A	0.4323	0.4278	G	0.7198	1.018
rs2857106	6	32787570	56	G	0.1419	0.1841	A	1.687e-06	0.733
rs7761965	6	31273495	56	A	0.08627	0.09633	G	0.1512	0.8857
rs7774197	6	32046275	56	C	0.04824	0.05634	A	0.1378	0.8489
rs4151672	6	31919830	55	A	0.03649	0.04024	G	0.4245	0.9032
rs204990	6	32161430	54	A	0.1905	0.21	C	0.04157	0.8851
rs204993	6	32155581	54	G	0.2551	0.2983	A	4.775e-05	0.8056
rs3130361	6	30339564	54	A	0.2721	0.2299	G	3.971e-05	1.252
rs4764299	12	10329751	54	G	0.445	0.4464	A	0.9052	0.9941
rs213199	6	33235755	53	A	0.3513	0.3554	G	0.7288	0.9822
rs1049623	6	30864829	52	G	0.3664	0.3934	A	0.0193	0.8919
rs1264323	6	30855907	52	A	0.3664	0.3934	G	0.0193	0.8919
rs1884123	6	29256420	52	A	0.38	0.3715	G	0.4633	1.037
rs524994	12	10069166	52	C	0.3454	0.3483	A	0.8036	0.9871
rs1150735	6	30045199	51	A	0.4165	0.3959	G	0.07831	1.089
rs2523864	6	31018546	51	A	0.4171	0.4512	G	0.003863	0.8704
rs443198	6	32190406	51	G	0.3309	0.3936	A	3.62e-08	0.7617
rs448450	6	28501006	51	C	0.09833	0.0996	A	0.8741	0.9859
rs1042127	6	31084170	50	C	0.1534	0.1783	A	0.00474	0.8347
rs2734335	6	31893944	50	A	0.3819	0.4819	G	1.502e-17	0.6642
rs3094626	6	30323623	50	G	0.38	0.3971	A	0.1387	0.9305
rs2294478	6	33098966	49	A	0.4425	0.4829	C	0.0006305	0.8499
rs2844654	6	30838688	49	C	0.3188	0.3491	A	0.006774	0.8726
rs3130764	6	29080349	49	A	0.1422	0.1466	G	0.6137	0.9651
rs3873386	6	31273745	49	G	0.312	0.3619	A	8.544e-06	0.7995
rs9258260	6	29723161	49	A	0.1085	0.1001	G	0.2446	1.095
rs9468508	6	29253756	49	A	0.0603	0.05458	G	0.3078	1.112
rs1419881	6	31130593	48	A	0.4317	0.4572	G	0.03021	0.9016
rs2395148	6	32321554	48	A	0.02226	0.02591	C	0.3559	0.8562
rs2894207	6	31263751	48	G	0.1626	0.1846	A	0.01502	0.8579
rs7743761	6	31336100	48	A	0.2109	0.2432	C	0.001185	0.8316
rs8101605	19	55148487	48	A	0.1549	0.1605	G	0.5374	0.9591
rs1619376	6	30983326	47	A	0.2706	0.2183	G	3.06e-07	1.328
rs1967432	12	10604945	47	A	0.35	0.3554	G	0.6379	0.9768
rs2242660	6	31597753	47	A	0.3575	0.3659	G	0.46	0.9639
rs3094073	6	30231224	47	A	0.1772	0.1683	G	0.3311	1.064
rs3095314	6	31089631	47	A	0.3921	0.4323	G	0.0005872	0.8468
rs3115663	6	31601843	47	G	0.1899	0.1879	A	0.8323	1.013
rs3130055	6	31497399	47	G	0.3469	0.2628	A	1.084e-14	1.49
rs2232548	12	9985915	46	A	0.08534	0.08803	C	0.7052	0.9667
rs3136560	12	9916546	46	A	0.1555	0.161	G	0.5381	0.96
rs735883	6	32816054	45	A	0.3664	0.4238	G	7.98e-07	0.7863
rs2071477	6	32825348	44	G	0.3621	0.412	A	1.549e-05	0.8102
rs2517532	6	31018407	44	A	0.4601	0.4092	G	1.513e-05	1.23
rs3093662	6	31544189	44	G	0.06308	0.07721	A	0.02102	0.8046
rs3094577	6	29533870	44	A	0.3723	0.3695	G	0.8064	1.012
rs381218	6	32977420	44	A	0.2341	0.2487	C	0.1507	0.923
rs4713600	6	32822858	44	A	0.3621	0.412	C	1.549e-05	0.8102
rs686148	12	10129694	44	A	0.1599	0.1527	G	0.4145	1.056
rs7255954	19	55109883	44	C	0.2563	0.2553	A	0.9351	1.006
rs7752270	6	29053998	44	A	0.05844	0.0659	G	0.2037	0.8799
rs2523674	6	31436789	43	G	0.462	0.4877	A	0.03098	0.902
rs2844635	6	31075481	43	G	0.346	0.3519	A	0.6194	0.9746
rs3094212	6	31085770	43	A	0.423	0.4831	G	3.612e-07	0.7843
rs403414	6	32977315	43	G	0.1608	0.1718	A	0.2157	0.9238
rs464921	6	33240506	43	G	0.1385	0.1585	A	0.01842	0.854
rs10772257	12	10479492	42	G	0.4579	0.4671	A	0.4474	0.964
rs3096700	6	32221782	42	A	0.534	0.4105	C	1.37e-25	1.646
rs526680	12	10069302	42	G	0.3454	0.3481	A	0.8229	0.9882
rs2064424	6	28495962	41	G	0.09246	0.09356	A	0.9027	0.987
rs2442719	6	31320538	41	G	0.4743	0.4183	A	2.095e-06	1.255
rs2734985	6	29818662	41	G	0.2709	0.2538	A	0.1059	1.092
rs6925061	6	29992286	41	A	0.04731	0.05533	G	0.1344	0.8478
rs3025643	6	29569955	40	A	0.3182	0.3121	G	0.5924	1.028
rs3916765	6	32685550	40	A	0.08813	0.09884	G	0.1234	0.8811
rs886403	6	30957618	40	G	0.2996	0.2985	A	0.9382	1.005
rs1264567	6	30366100	39	G	0.1682	0.1771	A	0.332	0.9399
rs499691	6	32194339	39	A	0.1735	0.1942	G	0.02596	0.871
rs532385	6	32195359	39	A	0.1379	0.1577	G	0.01986	0.8545
rs213220	6	33202640	38	G	0.4957	0.4665	A	0.01464	1.124
rs3094549	6	29355148	38	C	0.2922	0.3076	A	0.1632	0.9293
rs3117004	6	33096766	38	G	0.3055	0.3212	A	0.1606	0.9297
rs3130257	6	33256471	38	A	0.1478	0.1144	G	3.089e-05	1.342
rs3130955	6	31054511	38	A	0.3506	0.3742	C	0.03872	0.9029
rs6923832	6	30062058	38	A	0.04762	0.05558	G	0.1356	0.8495
rs1264702	6	30065575	37	G	0.2563	0.246	A	0.3253	1.057
rs2517592	6	30093137	37	A	0.2502	0.249	G	0.9129	1.006
rs29234	6	29624112	37	C	0.05071	0.04829	A	0.6621	1.053
rs3094065	6	30282332	37	A	0.1756	0.127	G	9.924e-09	1.464
rs204991	6	32161366	36	G	0.1908	0.21	A	0.04468	0.8869
rs2256543	6	29937833	36	A	0.5121	0.452	G	3.92e-07	1.273
rs2857596	6	31567422	36	C	0.346	0.2598	A	2.235e-15	1.507
rs3131020	6	29475902	36	A	0.4394	0.4424	G	0.8115	0.9879
rs3749953	6	31713124	36	G	0.09338	0.1097	A	0.02351	0.8363
rs3763338	6	28894311	36	A	0.07669	0.07646	G	1	1.003
rs437179	6	31929014	36	A	0.4443	0.3189	C	8.771e-28	1.708
rs8102427	19	54631148	36	A	0.3503	0.3546	G	0.7102	0.9814
rs9366725	6	28685981	36	A	0.4926	0.502	G	0.4346	0.963
rs1116221	6	30071330	35	A	0.2814	0.2699	G	0.2771	1.059
rs12192704	6	30792270	35	A	0.1129	0.1217	G	0.2549	0.9179
rs1264420	6	30575603	35	A	0.3472	0.3131	G	0.002283	1.167
rs1265109	6	31119589	35	A	0.2183	0.2523	C	0.000754	0.8278
rs2071277	6	32171683	35	G	0.4026	0.4844	A	4.124e-12	0.7173
rs2301753	6	30039240	35	A	0.1036	0.1097	C	0.4211	0.9382
rs2517403	6	31067009	35	G	0.346	0.3521	A	0.602	0.9735
rs3129106	6	29081161	35	C	0.1787	0.1577	A	0.01883	1.162
rs3130604	6	32985052	35	G	0.1982	0.1637	A	0.0001643	1.263
rs3130817	6	29179237	35	C	0.2127	0.2042	A	0.3816	1.053
rs6930033	6	29323905	35	C	0.1475	0.1579	A	0.2241	0.9224
rs9296068	6	32988695	35	C	0.3225	0.3335	A	0.3257	0.9514
rs2071596	6	31506691	34	A	0.1221	0.1557	G	4.978e-05	0.7546
rs2534790	6	29524168	34	A	0.2396	0.2503	C	0.3087	0.9442
rs3130931	6	31134888	34	A	0.3605	0.3041	G	4.093e-07	1.29
rs3131115	6	30468791	34	A	0.3343	0.3549	G	0.06916	0.9127
rs4713391	6	30792235	34	G	0.1132	0.122	A	0.2554	0.9186
rs9262138	6	30627867	34	G	0.05597	0.0659	A	0.08444	0.8404
rs2844533	6	31350802	33	G	0.3374	0.2555	A	3.38e-14	1.483
rs4576294	6	32798547	33	A	0.08782	0.1069	G	0.006852	0.8044
rs6909253	6	30055643	33	C	0.389	0.4057	A	0.1536	0.9327
rs6929796	6	31522669	33	A	0.1224	0.1562	G	4.398e-05	0.7538
rs757256	6	29472916	33	A	0.4391	0.4419	G	0.8116	0.9886
rs1107159	6	28671723	32	G	0.09184	0.084	A	0.2579	1.103
rs1264344	6	30800577	32	A	0.4041	0.4371	G	0.005036	0.8734
rs1265159	6	31140047	32	A	0.2424	0.2447	G	0.8254	0.9876
rs1419633	6	29373213	32	A	0.4542	0.4507	G	0.7753	1.014
rs2523809	6	29849619	32	A	0.1234	0.1278	C	0.5923	0.9608
rs2734565	12	10560591	32	G	0.308	0.3197	A	0.2958	0.9472
rs3873332	6	30895990	32	G	0.1395	0.1647	A	0.003102	0.8217
rs9257863	6	29425584	32	C	0.1487	0.1544	A	0.5095	0.9567
rs1131896	6	31379115	31	A	0.2134	0.2477	G	0.0006229	0.8236
rs1233400	6	29537975	31	A	0.1215	0.1371	G	0.0529	0.8709
rs2270238	12	10462516	31	A	0.2894	0.2955	G	0.5848	0.971
rs2596551	6	31332239	31	C	0.1497	0.1798	A	0.0006639	0.8027
rs3129157	6	29141743	31	A	0.0303	0.03194	G	0.7336	0.9471
rs6903912	6	30991559	31	A	0.1991	0.213	G	0.152	0.9186
rs6933546	6	32996014	31	A	0.3315	0.3428	G	0.3167	0.9506
rs10484546	6	29324599	30	C	0.1475	0.1577	A	0.2367	0.9241
rs1075496	6	30658239	30	A	0.4409	0.453	C	0.3173	0.9525
rs209473	6	32922908	30	A	0.466	0.4489	C	0.1538	1.071
rs2269429	6	32029183	30	A	0.07576	0.08853	G	0.05316	0.8439
rs2523849	6	31025051	30	G	0.1404	0.1512	A	0.2031	0.9171
rs3818343	12	10148203	30	G	0.09276	0.08929	A	0.6211	1.043
rs7766599	6	28703432	30	A	0.07792	0.07067	G	0.2579	1.111
rs9277027	6	32998238	30	G	0.2647	0.2764	A	0.2749	0.9423
rs9295805	6	29397779	30	A	0.2931	0.2797	G	0.2085	1.068
rs1264302	6	30882634	29	A	0.3191	0.3498	G	0.006289	0.871
rs2394734	6	30046246	29	A	0.1611	0.1662	G	0.565	0.9631
rs2516049	6	32570400	29	G	0.2529	0.3071	A	3.848e-07	0.7639
rs2523946	6	29941943	29	A	0.3741	0.4301	G	1.579e-06	0.7922
rs3095150	6	30932532	29	G	0.4143	0.3856	A	0.01363	1.127
rs3130100	6	33283766	29	A	0.4923	0.4648	G	0.0202	1.116
rs375912	6	33016728	29	G	0.3074	0.3219	A	0.1938	0.9346
rs379221	6	29950140	29	G	0.1605	0.1537	A	0.4345	1.053
rs7774954	6	32724189	29	A	0.07143	0.07168	C	1	0.9962
rs12333245	6	32019769	28	A	0.07699	0.08954	G	0.06019	0.8482
rs169496	6	32052983	28	A	0.07699	0.08954	G	0.06019	0.8482
rs2233956	6	31081205	28	G	0.21	0.2075	A	0.8157	1.015
rs3130267	6	33306794	28	A	0.4997	0.4686	C	0.00855	1.133
rs6917517	6	31082361	28	A	0.1444	0.1683	G	0.005739	0.8343
rs9468413	6	28689672	28	C	0.1775	0.1683	A	0.3158	1.067
rs2394180	6	29805199	27	G	0.1342	0.1245	A	0.2296	1.09
rs3128931	6	32971708	27	A	0.2307	0.2319	G	0.9106	0.9932
rs3807034	6	30043992	27	G	0.1323	0.1376	A	0.5332	0.9562
rs6457327	6	31074030	27	A	0.415	0.3624	C	5.404e-06	1.248
rs9405124	6	29368813	27	G	0.2931	0.2797	A	0.2085	1.068
rs1033569	6	29257772	26	G	0.4249	0.4125	A	0.291	1.052
rs1233487	6	29468809	26	G	0.2801	0.2726	A	0.4911	1.038
rs1345227	6	29466956	26	G	0.3933	0.3851	A	0.4812	1.035
rs2023472	6	30075864	26	A	0.4527	0.4115	G	0.0004791	1.183
rs2280800	6	31646398	26	A	0.1095	0.117	C	0.332	0.9281
rs2523619	6	31318144	26	G	0.1818	0.206	A	0.01019	0.8566
rs3129105	6	29213070	26	A	0.5019	0.4945	C	0.5382	1.03
rs3131025	6	29398815	26	A	0.3074	0.3174	G	0.3715	0.9543
rs3763305	6	32369488	26	A	0.04205	0.04678	G	0.3591	0.8945
rs482759	6	32195017	26	G	0.1441	0.173	A	0.0008773	0.8046
rs494312	12	10168711	26	A	0.4638	0.4713	G	0.5373	0.9703
rs763469	6	33004387	26	A	0.1979	0.1655	G	0.0003926	1.244
rs9261535	6	30127323	26	A	0.1772	0.2181	G	1.523e-05	0.7722
rs12660111	6	29296148	25	A	0.1478	0.1582	G	0.2245	0.9229
rs2844463	6	31615167	25	A	0.1203	0.1253	G	0.5401	0.9549
rs3815081	6	30114074	25	G	0.1685	0.1577	A	0.2227	1.083
rs3893464	6	29935250	25	A	0.4985	0.4819	G	0.1624	1.069
rs1671133	19	55507049	24	C	0.4425	0.4507	A	0.4899	0.9673
rs2251396	6	31364707	24	A	0.2746	0.3056	G	0.004162	0.8602
rs241440	6	32797361	24	A	0.2066	0.2508	G	1.018e-05	0.7778
rs2524044	6	31256753	24	C	0.1592	0.1773	A	0.04328	0.8788
rs2532934	6	30894759	24	A	0.4601	0.5199	G	4.542e-07	0.7871
rs2844773	6	30207495	24	A	0.1729	0.1647	C	0.3757	1.06
rs9264869	6	31271630	24	G	0.1252	0.1386	A	0.1008	0.8899
rs9295775	6	28627469	24	G	0.1673	0.1678	A	0.9747	0.9966
rs10492164	12	9847133	23	A	0.1459	0.1429	G	0.711	1.025
rs2074488	6	31240431	23	A	0.103	0.1159	C	0.08195	0.8752
rs259937	6	30007493	23	G	0.0603	0.06036	A	1	0.9988
rs4713211	6	29336054	23	G	0.3578	0.3524	A	0.6383	1.024
rs9267546	6	31673436	23	A	0.08534	0.08853	G	0.6444	0.9606
rs1264432	6	30562021	22	G	0.3389	0.3121	A	0.01626	1.13
rs2073048	6	32335433	22	A	0.09926	0.1227	G	0.001834	0.7876
rs2074478	6	31105633	22	G	0.2502	0.1919	A	2.838e-09	1.405
rs2233952	6	31105891	22	A	0.1694	0.126	G	2.243e-07	1.415
rs2240804	6	30920890	22	A	0.3049	0.3441	G	0.0004477	0.8362
rs2248372	6	31446466	22	A	0.2582	0.3151	G	1.148e-07	0.7564
rs2252926	6	30966304	22	G	0.1224	0.1371	A	0.06768	0.8784
rs2523989	6	30078275	22	A	0.1701	0.16	G	0.2504	1.076
rs2844673	6	30961926	22	A	0.1224	0.1371	G	0.06768	0.8784
rs3130696	6	31243884	22	A	0.2511	0.2641	G	0.2134	0.9343
rs3130922	6	31461089	22	A	0.4165	0.3297	G	3.251e-14	1.451
rs498422	6	32286761	22	C	0.05102	0.05533	A	0.4299	0.9179
rs9257181	6	28754520	22	A	0.2514	0.2638	G	0.234	0.937
rs2523442	6	29417817	21	G	0.2344	0.2435	A	0.3747	0.9513
rs2524089	6	31266522	21	C	0.5	0.4258	A	3.495e-10	1.348
rs2844494	6	31483415	21	C	0.4094	0.341	A	2.582e-09	1.339
rs3136559	12	9916640	21	A	0.2477	0.2621	G	0.1663	0.927
rs3807035	6	30044827	21	A	0.1323	0.1373	G	0.556	0.9582
rs7774158	6	33007752	21	A	0.3401	0.3561	C	0.1569	0.9319
rs2040450	6	30334339	20	A	0.132	0.1411	G	0.2707	0.926
rs2517451	6	30914751	20	G	0.1716	0.1139	A	2.845e-12	1.611
rs3095341	6	30726748	20	A	0.3995	0.3717	G	0.01598	1.124
rs3129871	6	32406342	20	A	0.5012	0.3763	C	1.759e-26	1.666
rs3749971	6	29342775	20	A	0.1197	0.1102	G	0.2197	1.098
rs9262495	6	30986527	20	G	0.1153	0.1295	A	0.07162	0.8762
rs9275141	6	32651117	20	C	0.368	0.4776	A	7.602e-21	0.6368
rs1044771	12	9851929	19	A	0.4026	0.4233	C	0.0793	0.9182
rs2269553	6	28876509	19	A	0.1988	0.211	G	0.2078	0.9279
rs2395296	6	32911814	19	A	0.3404	0.3197	G	0.06227	1.099
rs2428514	6	31027516	19	A	0.115	0.1212	G	0.4205	0.9422
rs2517646	6	30122575	19	G	0.3741	0.3501	A	0.03612	1.11
rs3094205	6	31091862	19	G	0.2696	0.3051	A	0.0009987	0.8409
rs3130785	6	30796738	19	A	0.2174	0.1688	G	2.096e-07	1.368
rs4947324	6	31528130	19	A	0.08534	0.1001	G	0.03439	0.8388
rs4959041	6	30077967	19	G	0.2338	0.2847	A	9.457e-07	0.7665
rs560906	12	10122204	19	A	0.2795	0.2757	G	0.731	1.02
rs7453967	6	31314243	19	C	0.2548	0.1647	A	6.433e-21	1.734
rs7753935	6	30060783	19	A	0.1537	0.1537	C	1	1
rs1233492	6	29458477	18	G	0.2421	0.2515	A	0.3652	0.9507
rs1560011	12	9822952	18	A	0.4378	0.4256	G	0.3039	1.051
rs2516398	6	31481526	18	C	0.4075	0.3398	A	3.382e-09	1.337
rs2844665	6	31006855	18	A	0.4128	0.3526	G	1.764e-07	1.291
rs2894066	6	28893927	18	A	0.4066	0.3999	G	0.5788	1.028
rs3095250	6	31208340	18	G	0.466	0.409	A	1.238e-06	1.261
rs3116817	6	29149561	18	G	0.4425	0.4411	A	0.924	1.005
rs3130573	6	31106268	18	G	0.3346	0.3619	A	0.01602	0.8864
rs3734838	6	30080231	18	A	0.07205	0.08023	G	0.1969	0.8901
rs1062470	6	31084435	17	A	0.2696	0.3048	G	0.001093	0.8419
rs2071481	6	32819865	17	G	0.08256	0.1024	A	0.004385	0.7891
rs2156875	6	31317347	17	A	0.474	0.5121	G	0.001388	0.8587
rs2281390	6	33059669	17	A	0.1679	0.1773	C	0.3018	0.9362
rs2517448	6	31062667	17	A	0.415	0.3622	G	4.81e-06	1.249
rs2844670	6	31005726	17	G	0.2406	0.159	A	5.076e-18	1.676
rs3106192	6	33326250	17	G	0.4221	0.4283	A	0.5984	0.9748
rs3132679	6	30075843	17	A	0.2004	0.1512	G	5.01e-08	1.407
rs9261285	6	30036083	17	A	0.04731	0.05508	C	0.1484	0.8519
rs9261761	6	30372987	17	A	0.1422	0.1572	G	0.07929	0.8891
rs9295784	6	28969148	17	C	0.06061	0.05684	A	0.5122	1.071
rs1028411	6	29367399	16	C	0.4369	0.4321	A	0.6847	1.02
rs1611350	6	29698821	16	G	0.3015	0.2958	A	0.6048	1.028
rs166327	6	30002881	16	G	0.4558	0.4452	A	0.3786	1.044
rs2076483	6	29571545	16	G	0.1289	0.128	A	0.9155	1.008
rs2267633	6	29570841	16	G	0.1289	0.128	A	0.9155	1.008
rs241404	6	32865997	16	G	0.3732	0.4238	A	1.368e-05	0.8096
rs387608	6	31941557	16	A	0.1104	0.1255	G	0.05233	0.8646
rs406936	6	31933161	16	A	0.1104	0.1253	G	0.05236	0.8666
rs753725	6	30890871	16	G	0.4607	0.5204	A	5.117e-07	0.7875
rs7762279	6	32755290	16	G	0.1163	0.1134	A	0.7104	1.028
rs1233391	6	29550618	15	G	0.1772	0.1952	A	0.05206	0.888
rs1367731	6	32985199	15	A	0.1592	0.1655	G	0.4805	0.9551
rs204999	6	32109979	15	G	0.2829	0.2955	A	0.2509	0.9406
rs2244839	6	31438368	15	A	0.2403	0.2596	G	0.06328	0.9021
rs2273987	12	10150961	15	A	0.094	0.09029	G	0.5944	1.045
rs2535311	6	31052684	15	G	0.3423	0.3911	A	1.962e-05	0.8103
rs2535315	6	31052127	15	A	0.3423	0.3911	G	1.962e-05	0.8103
rs2844786	6	30144420	15	A	0.2458	0.2852	C	0.0001801	0.8169
rs3025646	6	29566842	15	G	0.06741	0.06791	A	0.9624	0.9921
rs3094564	6	29486345	15	G	0.4045	0.3946	A	0.3975	1.042
rs392230	6	28504639	15	G	0.1327	0.1325	A	1	1.001
rs4713340	6	30599702	15	A	0.1388	0.1469	G	0.3441	0.9364
rs6456834	6	28700352	15	A	0.1769	0.1683	C	0.3467	1.062
rs6457699	6	32981647	15	A	0.4354	0.453	G	0.1397	0.9312
rs879882	6	31139452	15	A	0.423	0.3602	G	5.974e-08	1.302
rs9258866	6	29836524	15	A	0.04731	0.05533	C	0.1344	0.8478
rs12198173	6	32026808	14	A	0.07699	0.09432	G	0.01016	0.801
rs1233397	6	29545715	14	G	0.1948	0.2108	A	0.09963	0.906
rs1610601	6	29700183	14	A	0.2539	0.2392	C	0.1528	1.082
rs2844511	6	31389784	14	A	0.522	0.4628	G	5.8e-07	1.267
rs2844575	6	31334945	14	G	0.3902	0.4464	A	1.611e-06	0.7935
rs6924102	6	32811383	14	G	0.3745	0.4334	A	4.15e-07	0.7828
rs1264701	6	30066358	13	A	0.2069	0.1987	C	0.3929	1.052
rs1264708	6	30057154	13	G	0.2378	0.2279	A	0.3265	1.057
rs213207	6	33241169	13	G	0.4935	0.4653	A	0.01777	1.12
rs2394963	6	31251462	13	A	0.2412	0.2714	G	0.003773	0.8534
rs2395031	6	31437305	13	A	0.05535	0.05634	G	0.8772	0.9814
rs2844795	6	30073847	13	G	0.4697	0.46	A	0.4196	1.04
rs3130453	6	31124849	13	A	0.4431	0.4811	G	0.001349	0.8581
rs3873379	6	31262169	13	G	0.2412	0.2714	A	0.003773	0.8534
rs7310367	12	9786707	13	G	0.3426	0.3353	A	0.5154	1.033
rs7758736	6	32758394	13	A	0.1787	0.1788	G	1	0.9993
rs9267833	6	32177900	13	G	0.1914	0.2465	A	2.252e-08	0.7237
rs1737078	6	29724939	12	A	0.4508	0.4713	C	0.08305	0.9208
rs2012504	12	10113083	12	A	0.334	0.3368	G	0.8021	0.9874
rs2074464	6	29408528	12	A	0.4527	0.4487	G	0.7391	1.016
rs2269475	6	31583931	12	A	0.1076	0.1149	G	0.3286	0.9285
rs2517673	6	29937242	12	A	0.1088	0.1071	G	0.819	1.018
rs2596472	6	31428967	12	G	0.3374	0.2628	A	6.121e-12	1.428
rs259919	6	30025503	12	A	0.3442	0.3468	G	0.8227	0.9882
rs3094127	6	30697447	12	G	0.2282	0.2241	A	0.6919	1.024
rs3094572	6	29480993	12	A	0.4045	0.3949	G	0.4112	1.041
rs3762013	6	33142539	12	G	0.4858	0.4489	A	0.001875	1.16
rs4764104	12	10090433	12	A	0.3905	0.3921	G	0.9035	0.9935
rs6929078	6	32838664	12	G	0.3262	0.3587	A	0.004153	0.8658
rs7745656	6	32680970	12	A	0.214	0.2739	C	4.121e-09	0.7217
rs7758976	6	30987786	12	G	0.3664	0.4125	A	6.948e-05	0.8238
rs130072	6	31112484	11	A	0.07019	0.07847	G	0.1918	0.8865
rs1883329	6	29177102	11	A	0.213	0.2211	G	0.4217	0.9539
rs2070600	6	32151443	11	A	0.03061	0.05206	G	5.677e-06	0.575
rs2107191	6	29434295	11	G	0.4357	0.4326	A	0.7928	1.013
rs2857595	6	31568469	11	A	0.1886	0.1924	G	0.6953	0.9758
rs3129988	6	30769478	11	A	0.1212	0.07822	G	1.153e-09	1.625
rs3130712	6	31209510	11	G	0.4691	0.4165	A	8.16e-06	1.238
rs3130827	6	29230683	11	A	0.3692	0.3612	G	0.491	1.035
rs4764108	12	10094841	11	A	0.4378	0.4318	G	0.616	1.025
rs4764177	12	10149116	11	A	0.2975	0.298	G	0.9587	0.9973
rs707928	6	31742590	11	G	0.3219	0.3295	A	0.4954	0.9661
rs707939	6	31726688	11	A	0.2662	0.3451	C	5.903e-13	0.6886
rs7745906	6	31204008	11	A	0.1382	0.1512	G	0.1224	0.9007
rs805274	6	31665194	11	G	0.2313	0.244	A	0.2112	0.9324
rs1383261	6	32765451	10	A	0.3024	0.3423	G	0.0003286	0.8329
rs2074479	6	30041009	10	G	0.1039	0.1094	A	0.4667	0.9438
rs2074480	6	30040810	10	C	0.1039	0.1094	A	0.4667	0.9438
rs2395488	6	31445909	10	G	0.3333	0.3481	A	0.1942	0.9364
rs2516424	6	31448315	10	G	0.3333	0.3481	A	0.1942	0.9364
rs3869068	6	30004052	10	A	0.1039	0.1094	G	0.4667	0.9438
rs4713411	6	30987176	10	A	0.3664	0.4122	C	7.68e-05	0.8246
rs720465	6	31125777	10	A	0.3071	0.3217	C	0.1852	0.9344
rs7757767	6	32845873	10	G	0.3262	0.3589	A	0.003841	0.8649
rs7765810	6	30063496	10	A	0.1827	0.1828	C	1	0.9993
rs9261129	6	29979579	10	G	0.1039	0.1094	A	0.4667	0.9438
rs1014258	6	29310681	9	A	0.2502	0.2387	G	0.27	1.064
rs1633021	6	29746869	9	G	0.2638	0.2533	A	0.3168	1.056
rs2235383	6	29693499	9	G	0.1296	0.1195	A	0.1962	1.097
rs238872	6	29351873	9	G	0.4756	0.4789	A	0.7943	0.9869
rs2429657	6	30471520	9	G	0.2143	0.2281	A	0.1627	0.9228
rs3128918	6	33061098	9	G	0.1679	0.1771	A	0.3165	0.9378
rs3128982	6	31417191	9	G	0.3049	0.3267	A	0.05005	0.9039
rs3132610	6	30544401	9	G	0.1497	0.1371	A	0.1364	1.108
rs3132622	6	30348674	9	A	0.4382	0.4484	G	0.391	0.9592
rs3757340	6	30921882	9	G	0.257	0.2802	A	0.0287	0.8884
rs608418	12	10131865	9	A	0.4824	0.4844	G	0.8683	0.9919
rs9276644	6	32745043	9	G	0.2968	0.3516	A	8.516e-07	0.7785
rs9366778	6	31269173	9	A	0.3237	0.3637	G	0.0004073	0.8376
rs10484554	6	31274555	8	A	0.115	0.1368	G	0.006167	0.82
rs1529418	12	9770355	8	A	0.3423	0.333	G	0.4086	1.042
rs1810472	6	33083121	8	G	0.2597	0.2892	A	0.00542	0.8622
rs2235498	6	33130430	8	A	0.1929	0.2269	G	0.0004523	0.8148
rs2395029	6	31431780	8	C	0.02319	0.03421	A	0.006066	0.6704
rs2517459	6	30897022	8	A	0.2904	0.2367	G	2.569e-07	1.32
rs259942	6	30015167	8	A	0.1425	0.1441	G	0.8659	0.9873
rs2844657	6	30829522	8	G	0.2124	0.2072	A	0.6006	1.032
rs2844659	6	30824532	8	A	0.2124	0.2072	G	0.6006	1.032
rs3130618	6	31632134	8	A	0.1889	0.1881	C	0.9517	1.005
rs3131888	6	29663889	8	G	0.4196	0.4361	A	0.1653	0.9348
rs362521	6	29556759	8	A	0.06061	0.06137	G	0.9212	0.9868
rs581949	12	10149406	8	A	0.4425	0.4359	G	0.5832	1.027
rs10484544	6	28995719	7	G	0.158	0.1585	A	0.9741	0.9967
rs1079541	6	30406756	7	A	0.1419	0.1577	C	0.06383	0.8835
rs13194504	6	28630691	7	A	0.1119	0.1064	G	0.4702	1.059
rs2243868	6	31261276	7	A	0.4994	0.4263	G	6.415e-10	1.342
rs2257914	6	30120563	7	A	0.1302	0.1356	C	0.5081	0.9543
rs3129055	6	29670261	7	G	0.2845	0.2671	A	0.1057	1.091
rs4386816	6	31247135	7	G	0.1039	0.121	A	0.02497	0.8424
rs4713213	6	29338962	7	G	0.4641	0.4567	A	0.5369	1.03
rs607567	12	10131684	7	A	0.3525	0.3531	C	0.9605	0.9973
rs9277341	6	33039625	7	G	0.2823	0.2993	A	0.1181	0.9209
rs9295871	6	30411089	7	G	0.1419	0.1577	A	0.06383	0.8835
rs10484560	6	32298137	6	A	0.06617	0.08073	G	0.01887	0.8068
rs1140809	6	30611676	6	C	0.5046	0.4796	A	0.03507	1.105
rs2074506	6	30890483	6	A	0.3185	0.3498	C	0.005384	0.8685
rs2394255	6	29949821	6	A	0.483	0.4937	G	0.3682	0.958
rs2517598	6	30080274	6	A	0.1725	0.1645	G	0.3754	1.059
rs2844713	6	30519258	6	A	0.3723	0.3436	G	0.01169	1.133
rs3129690	6	30196855	6	G	0.4196	0.4489	A	0.01302	0.8874
rs3131379	6	31721033	6	A	0.1262	0.1197	G	0.4067	1.062
rs454212	6	31934372	6	A	0.1104	0.125	G	0.05682	0.8686
rs6531	6	33163451	6	G	0.2996	0.2847	A	0.1674	1.075
rs6930435	6	29301222	6	A	0.2495	0.2387	G	0.2946	1.061
rs9258170	6	29689590	6	C	0.1296	0.1197	A	0.209	1.094
rs12528584	6	31011845	5	A	0.1453	0.1668	G	0.01341	0.8497
rs1264303	6	30882513	5	G	0.3185	0.3498	A	0.005384	0.8685
rs1362089	6	30209802	5	C	0.428	0.4595	A	0.007627	0.88
rs2073724	6	31129707	5	A	0.07019	0.07872	G	0.1773	0.8835
rs209181	6	28792477	5	A	0.1738	0.1605	G	0.1352	1.1
rs2239524	6	31125569	5	A	0.4604	0.4112	C	2.892e-05	1.222
rs2428486	6	31354104	5	G	0.2805	0.3282	A	1.266e-05	0.7978
rs2596503	6	31320810	5	A	0.2659	0.1854	G	3.09e-16	1.592
rs2844529	6	31353593	5	A	0.2805	0.3285	G	1.129e-05	0.7969
rs3094054	6	30333505	5	A	0.1407	0.128	C	0.1176	1.115
rs592229	6	31930441	5	A	0.4242	0.5294	C	5.973e-19	0.6549
rs6907322	6	32324945	5	A	0.1391	0.1673	G	0.001054	0.8048
rs1980493	6	32363215	4	G	0.1543	0.166	A	0.1863	0.9167
rs2239804	6	32411523	4	G	0.3398	0.4323	A	1.11e-15	0.6759
rs2253907	6	31336870	4	A	0.4524	0.501	G	4.121e-05	0.8228
rs2256028	6	31379198	4	A	0.1419	0.1592	C	0.04392	0.8735
rs2517552	6	31007590	4	G	0.4041	0.3456	A	3.443e-07	1.284
rs2524172	6	30433611	4	A	0.197	0.1574	G	1.277e-05	1.313
rs3095089	6	30933794	4	A	0.1991	0.1924	C	0.4738	1.044
rs3115673	6	31810085	4	A	0.1221	0.13	C	0.3189	0.9309
rs3129763	6	32590925	4	A	0.2134	0.2409	G	0.005719	0.8544
rs5025708	6	29955199	4	C	0.1716	0.1247	A	2.422e-08	1.454
rs660895	6	32577380	4	G	0.1478	0.1891	A	3.632e-06	0.7436
rs6901221	6	33098276	4	C	0.1806	0.1597	A	0.01941	1.159
rs6933349	6	31002013	4	A	0.1713	0.1922	G	0.0234	0.8691
rs7356880	6	32401327	4	A	0.04669	0.05407	G	0.161	0.8568
rs7758512	6	29970589	4	C	0.1042	0.1094	A	0.4908	0.9469
rs1041981	6	31540784	3	A	0.2999	0.3353	C	0.001378	0.8495
rs2844745	6	30343703	3	G	0.423	0.4042	A	0.1072	1.081
rs3093993	6	31490725	3	C	0.3432	0.2548	A	3.146e-16	1.529
rs3095227	6	31491000	3	A	0.3432	0.2548	G	3.146e-16	1.529
rs3117582	6	31620520	3	C	0.1259	0.12	A	0.4487	1.056
rs3130637	6	31488145	3	A	0.3432	0.2548	G	3.146e-16	1.529
rs36633	19	54646290	3	G	0.428	0.423	A	0.6839	1.02
rs3763309	6	32375973	3	A	0.1472	0.2057	C	1.049e-10	0.6663
rs6910071	6	32282854	3	G	0.1515	0.2082	A	4.766e-10	0.6789
rs805294	6	31688217	3	G	0.3383	0.3498	A	0.3071	0.95
rs916570	6	30066031	3	G	0.2888	0.2812	A	0.4788	1.038
rs9257403	6	28916972	3	A	0.2786	0.2897	G	0.3062	0.9467
rs1003979	6	33114171	2	A	0.4558	0.4411	G	0.2157	1.061
rs1016472	6	28851367	2	G	0.2687	0.2724	A	0.7291	0.9815
rs1064191	6	31075375	2	A	0.5053	0.4623	G	0.0002884	1.188
rs1233585	6	28716345	2	G	0.2059	0.1914	A	0.1296	1.096
rs1265074	6	31113214	2	A	0.1574	0.1786	C	0.01781	0.8592
rs1265110	6	31119422	2	A	0.09647	0.1079	G	0.1188	0.8828
rs12662501	6	31190850	2	A	0.124	0.1444	G	0.01265	0.8389
rs130067	6	31118511	2	C	0.1574	0.1786	A	0.01781	0.8592
rs1476016	6	28922719	2	G	0.4898	0.4972	A	0.5381	0.9707
rs1966	6	31107733	2	A	0.1574	0.1783	G	0.01935	0.8607
rs2242653	6	31675765	2	A	0.1218	0.1358	G	0.08401	0.8827
rs2256902	6	29940372	2	A	0.1058	0.1036	G	0.7865	1.023
rs241437	6	32797684	2	G	0.3472	0.3891	A	0.0002587	0.8353
rs2517452	6	31060162	2	A	0.5053	0.462	G	0.0002632	1.189
rs2763979	6	31794592	2	A	0.3315	0.3471	G	0.1693	0.9327
rs3099844	6	31448976	2	A	0.1354	0.1346	C	0.9172	1.008
rs3117008	6	33096274	2	A	0.4666	0.4884	G	0.068	0.9162
rs3130718	6	29114621	2	G	0.5015	0.4947	A	0.5699	1.028
rs3131003	6	31093482	2	A	0.3497	0.3921	G	0.0002184	0.8338
rs3135353	6	32392877	2	A	0.1407	0.1529	G	0.151	0.907
rs422951	6	32188383	2	G	0.3806	0.4484	A	7.141e-09	0.7559
rs4678	6	30893941	2	A	0.2056	0.2062	G	0.9533	0.9963
rs4713607	6	33090836	2	A	0.4666	0.4884	G	0.068	0.9162
rs535586	6	31860337	2	A	0.4613	0.3511	G	2.47e-21	1.583
rs659445	6	31864304	2	G	0.4617	0.3514	A	2.488e-21	1.583
rs13199524	6	32066765	1	A	0.07607	0.09105	G	0.0239	0.8219
rs13501	6	32793523	1	A	0.2517	0.3001	G	5.476e-06	0.7847
rs1419675	6	30092707	1	C	0.3027	0.2616	A	0.0001177	1.226
rs2071550	6	32730940	1	A	0.2458	0.2983	C	6.971e-07	0.7668
rs2071591	6	31515799	1	A	0.3012	0.3365	G	0.001393	0.8497
rs2071790	6	28911802	1	G	0.4935	0.4997	A	0.6025	0.9753
rs209160	6	28839879	1	A	0.4858	0.4904	G	0.7047	0.9815
rs2206040	6	29178514	1	A	0.5037	0.4965	G	0.5539	1.029
rs2395157	6	32348145	1	G	0.209	0.2752	A	8.059e-11	0.6962
rs2523467	6	31362930	1	A	0.2805	0.3275	G	1.782e-05	0.8005
rs2596464	6	31412961	1	G	0.4703	0.5138	A	0.0002421	0.8401
rs2855425	6	33144373	1	G	0.3009	0.284	A	0.1181	1.085
rs3093978	6	31498497	1	C	0.2891	0.1922	A	6.509e-22	1.71
rs3093983	6	31496925	1	G	0.2891	0.1922	A	6.509e-22	1.71
rs3094204	6	31091992	1	G	0.4431	0.5033	A	3.885e-07	0.7853
rs3117016	6	33095516	1	A	0.3741	0.3866	G	0.2835	0.9487
rs3130350	6	30327839	1	A	0.1299	0.1197	C	0.1965	1.097
rs3130564	6	31101674	1	A	0.2195	0.2301	G	0.2944	0.941
rs3130933	6	31132085	1	A	0.2214	0.1368	G	8.011e-21	1.794
rs3131093	6	28837437	1	A	0.1141	0.1081	G	0.4285	1.062
rs3132580	6	30920124	1	A	0.1549	0.1519	G	0.7424	1.023
rs3869109	6	31184196	1	A	0.5213	0.4499	G	1.735e-09	1.331
rs394657	6	32187023	1	G	0.3803	0.4474	A	9.443e-09	0.758
rs479536	6	32193678	1	A	0.06092	0.06816	G	0.2296	0.8868
rs652888	6	31851234	1	G	0.2161	0.2243	A	0.4078	0.9533
rs7382297	6	31247067	1	A	0.2359	0.1499	C	1.997e-20	1.751
rs8321	6	30032522	1	C	0.128	0.1187	A	0.2342	1.09
rs9261290	6	30038647	1	G	0.1283	0.1187	A	0.2205	1.093
rs9261387	6	30061361	1	A	0.1308	0.08954	G	2.384e-08	1.53
rs9277932	6	33141253	1	A	0.4842	0.4489	C	0.003001	1.152
rs9368741	6	32737507	1	A	0.2458	0.2983	G	6.971e-07	0.7668

## Sheet: GE for replication analysis
Category	ID	Name	Source	p-value	q-value Bonferroni	q-value FDR B&H	q-value FDR B&Y	Hit Count in Query List	Hit Count in Genome	Hit in Query List
GO: Molecular Function	GO:0046980	tapasin binding		1.115e-06	0.0001361	0.0001361	0.0007328	2	2	TAP1,TAP2
GO: Molecular Function	GO:0015440	ABC-type peptide transporter activity		6.677e-06	0.0008146	0.0002036	0.001097	2	4	TAP1,TAP2
GO: Molecular Function	GO:0015433	ABC-type peptide antigen transporter activity		6.677e-06	0.0008146	0.0002036	0.001097	2	4	TAP1,TAP2
GO: Molecular Function	GO:0046979	TAP2 binding		6.677e-06	0.0008146	0.0002036	0.001097	2	4	TAP1,TAP2
GO: Molecular Function	GO:0046978	TAP1 binding		1.112e-05	0.001357	0.0002653	0.001429	2	5	TAP1,TAP2
GO: Molecular Function	GO:0030246	carbohydrate binding		1.305e-05	0.001592	0.0002653	0.001429	5	295	KLRC4-KLRK1,KLRB1,KLRF2,CLEC12B,CLEC2A
GO: Molecular Function	GO:0046977	TAP binding		3.108e-05	0.003792	0.0005416	0.002917	2	8	TAP1,TAP2
GO: Molecular Function	GO:0042287	MHC protein binding		4.154e-05	0.005068	0.0006335	0.003411	3	63	HLA-DOB,TAP1,TAP2
GO: Molecular Function	GO:0023029	MHC class Ib protein binding		8.629e-05	0.01053	0.00117	0.006299	2	13	TAP1,TAP2
GO: Molecular Function	GO:0140359	ABC-type transporter activity		0.0002541	0.031	0.002818	0.01517	2	22	TAP1,TAP2
GO: Molecular Function	GO:0004602	glutathione peroxidase activity		0.0002541	0.031	0.002818	0.01517	2	22	GPX5,GPX6
GO: Molecular Function	GO:0042288	MHC class I protein binding		0.0004759	0.05806	0.004839	0.02606	2	30	TAP1,TAP2
GO: Molecular Function	GO:0042605	peptide antigen binding		0.0006122	0.07469	0.005335	0.02873	2	34	TAP1,TAP2
GO: Molecular Function	GO:0005164	tumor necrosis factor receptor binding		0.0006122	0.07469	0.005335	0.02873	2	34	LTA,TNF
GO: Molecular Function	GO:1904680	peptide transmembrane transporter activity		0.0007254	0.08849	0.0059	0.03177	2	37	TAP1,TAP2
GO: Molecular Function	GO:0043531	ADP binding		0.00117	0.1427	0.008919	0.04803	2	47	TAP1,TAP2
GO: Molecular Function	GO:0032813	tumor necrosis factor receptor superfamily binding		0.001541	0.188	0.01106	0.05957	2	54	LTA,TNF
GO: Molecular Function	GO:0004601	peroxidase activity		0.001716	0.2093	0.01163	0.06263	2	57	GPX5,GPX6
GO: Molecular Function	GO:0042887	amide transmembrane transporter activity		0.001837	0.2241	0.0118	0.06352	2	59	TAP1,TAP2
GO: Molecular Function	GO:0016684	oxidoreductase activity, acting on peroxide as acceptor		0.001962	0.2394	0.01197	0.06446	2	61	GPX5,GPX6
GO: Molecular Function	GO:0098633	collagen fibril binding		0.002162	0.2638	0.01256	0.06765	1	2	TNXB
GO: Molecular Function	GO:0042626	ATPase-coupled transmembrane transporter activity		0.002361	0.2881	0.0131	0.07052	2	67	TAP1,TAP2
GO: Molecular Function	GO:0015399	primary active transmembrane transporter activity		0.002721	0.332	0.01443	0.07773	2	72	TAP1,TAP2
GO: Molecular Function	GO:1990932	5.8S rRNA binding		0.00432	0.527	0.02147	0.1156	1	4	RPS9
GO: Molecular Function	GO:0016209	antioxidant activity		0.004399	0.5367	0.02147	0.1156	2	92	GPX5,GPX6
GO: Molecular Function	GO:0042803	protein homodimerization activity		0.00662	0.8077	0.03107	0.1673	4	715	TAP1,TAP2,KLRF2,CLEC2A
GO: Molecular Function	GO:0032395	MHC class II receptor activity		0.01077	1	0.04865	0.262	1	10	HLA-DOB
GO: Molecular Function	GO:0005102	signaling receptor binding		0.01125	1	0.04902	0.264	6	1842	LTA,TNF,HLA-DOB,TAP1,TAP2,TNXB
GO: Biological Process	GO:0042267	natural killer cell mediated cytotoxicity		8.588e-11	1.188e-07	5.452e-08	4.258e-07	6	72	KLRC4-KLRK1,TAP1,TAP2,KLRF2,CLEC12B,CLEC2A
GO: Biological Process	GO:0002228	natural killer cell mediated immunity		1.105e-10	1.528e-07	5.452e-08	4.258e-07	6	75	KLRC4-KLRK1,TAP1,TAP2,KLRF2,CLEC12B,CLEC2A
GO: Biological Process	GO:0002449	lymphocyte mediated immunity		1.183e-10	1.636e-07	5.452e-08	4.258e-07	9	407	C2,LTA,TNF,KLRC4-KLRK1,TAP1,TAP2,KLRF2,CLEC12B,CLEC2A
GO: Biological Process	GO:0001909	leukocyte mediated cytotoxicity		3.625e-09	5.013e-06	1.253e-06	9.788e-06	6	133	KLRC4-KLRK1,TAP1,TAP2,KLRF2,CLEC12B,CLEC2A
GO: Biological Process	GO:0002706	regulation of lymphocyte mediated immunity		2.54e-08	3.513e-05	7.026e-06	5.487e-05	6	184	LTA,TNF,KLRC4-KLRK1,TAP1,TAP2,CLEC12B
GO: Biological Process	GO:0002697	regulation of immune effector process		3.056e-08	4.227e-05	7.045e-06	5.502e-05	8	527	C2,LTA,TNF,KLRC4-KLRK1,TAP1,TAP2,CFB,CLEC12B
GO: Biological Process	GO:0001906	cell killing		6.964e-08	9.631e-05	1.376e-05	0.0001075	6	218	KLRC4-KLRK1,TAP1,TAP2,KLRF2,CLEC12B,CLEC2A
GO: Biological Process	GO:0002703	regulation of leukocyte mediated immunity		1.566e-07	0.0002166	2.42e-05	0.000189	6	250	LTA,TNF,KLRC4-KLRK1,TAP1,TAP2,CLEC12B
GO: Biological Process	GO:0002443	leukocyte mediated immunity		1.9e-07	0.0002627	2.42e-05	0.000189	9	950	C2,LTA,TNF,KLRC4-KLRK1,TAP1,TAP2,KLRF2,CLEC12B,CLEC2A
GO: Biological Process	GO:0042269	regulation of natural killer cell mediated cytotoxicity		1.922e-07	0.0002658	2.42e-05	0.000189	4	50	KLRC4-KLRK1,TAP1,TAP2,CLEC12B
GO: Biological Process	GO:0098542	defense response to other organism		1.924e-07	0.0002661	2.42e-05	0.000189	10	1285	C2,LTA,TNF,KLRC4-KLRK1,TAP1,TAP2,CFB,KLRF2,CLEC12B,CLEC2A
GO: Biological Process	GO:0002715	regulation of natural killer cell mediated immunity		2.632e-07	0.000364	3.033e-05	0.0002369	4	54	KLRC4-KLRK1,TAP1,TAP2,CLEC12B
GO: Biological Process	GO:0002252	immune effector process		4.087e-07	0.0005652	4.348e-05	0.0003396	10	1393	C2,LTA,TNF,KLRC4-KLRK1,TAP1,TAP2,CFB,KLRF2,CLEC12B,CLEC2A
GO: Biological Process	GO:0050776	regulation of immune response		5.044e-07	0.0006976	4.983e-05	0.0003891	9	1066	C2,LTA,TNF,KLRC4-KLRK1,TAP1,TAP2,KLRB1,CFB,CLEC12B
GO: Biological Process	GO:0002876	positive regulation of chronic inflammatory response to antigenic stimulus		1.029e-06	0.001423	9.487e-05	0.0007409	2	2	LTA,TNF
GO: Biological Process	GO:0045953	negative regulation of natural killer cell mediated cytotoxicity		1.47e-06	0.002032	0.000127	0.000992	3	22	TAP1,TAP2,CLEC12B
GO: Biological Process	GO:0002716	negative regulation of natural killer cell mediated immunity		1.689e-06	0.002336	0.0001374	0.001073	3	23	TAP1,TAP2,CLEC12B
GO: Biological Process	GO:0001910	regulation of leukocyte mediated cytotoxicity		2.17e-06	0.003001	0.0001667	0.001302	4	91	KLRC4-KLRK1,TAP1,TAP2,CLEC12B
GO: Biological Process	GO:0051707	response to other organism		2.562e-06	0.003543	0.000179	0.001398	10	1700	C2,LTA,TNF,KLRC4-KLRK1,TAP1,TAP2,CFB,KLRF2,CLEC12B,CLEC2A
GO: Biological Process	GO:0043207	response to external biotic stimulus		2.589e-06	0.003581	0.000179	0.001398	10	1702	C2,LTA,TNF,KLRC4-KLRK1,TAP1,TAP2,CFB,KLRF2,CLEC12B,CLEC2A
GO: Biological Process	GO:0001911	negative regulation of leukocyte mediated cytotoxicity		2.782e-06	0.003847	0.0001832	0.001431	3	27	TAP1,TAP2,CLEC12B
GO: Biological Process	GO:0002874	regulation of chronic inflammatory response to antigenic stimulus		3.082e-06	0.004263	0.0001892	0.001478	2	3	LTA,TNF
GO: Biological Process	GO:0009607	response to biotic stimulus		3.183e-06	0.004402	0.0001892	0.001478	10	1741	C2,LTA,TNF,KLRC4-KLRK1,TAP1,TAP2,CFB,KLRF2,CLEC12B,CLEC2A
GO: Biological Process	GO:0002682	regulation of immune system process		3.284e-06	0.004542	0.0001892	0.001478	10	1747	C2,LTA,TNF,KLRC4-KLRK1,HLA-DOB,TAP1,TAP2,KLRB1,CFB,CLEC12B
GO: Biological Process	GO:0031342	negative regulation of cell killing		4.264e-06	0.005897	0.0002359	0.001842	3	31	TAP1,TAP2,CLEC12B
GO: Biological Process	GO:0031341	regulation of cell killing		5.15e-06	0.007122	0.0002731	0.002133	4	113	KLRC4-KLRK1,TAP1,TAP2,CLEC12B
GO: Biological Process	GO:0002683	negative regulation of immune system process		5.458e-06	0.007548	0.0002731	0.002133	6	460	TNF,KLRC4-KLRK1,HLA-DOB,TAP1,TAP2,CLEC12B
GO: Biological Process	GO:0045087	innate immune response		5.529e-06	0.007647	0.0002731	0.002133	8	1045	C2,KLRC4-KLRK1,TAP1,TAP2,CFB,KLRF2,CLEC12B,CLEC2A
GO: Biological Process	GO:0002439	chronic inflammatory response to antigenic stimulus		6.16e-06	0.00852	0.000284	0.002218	2	4	LTA,TNF
GO: Biological Process	GO:0046967	cytosol to endoplasmic reticulum transport		6.16e-06	0.00852	0.000284	0.002218	2	4	TAP1,TAP2
GO: Biological Process	GO:0002708	positive regulation of lymphocyte mediated immunity		7.448e-06	0.0103	0.0003323	0.002595	4	124	LTA,TNF,KLRC4-KLRK1,TAP2
GO: Biological Process	GO:0002250	adaptive immune response		7.772e-06	0.01075	0.0003359	0.002623	7	763	C2,LTA,TNF,KLRC4-KLRK1,HLA-DOB,TAP1,TAP2
GO: Biological Process	GO:0006952	defense response		8.274e-06	0.01144	0.0003467	0.002708	10	1935	C2,LTA,TNF,KLRC4-KLRK1,TAP1,TAP2,CFB,KLRF2,CLEC12B,CLEC2A
GO: Biological Process	GO:0002678	positive regulation of chronic inflammatory response		1.026e-05	0.01419	0.0004174	0.00326	2	5	LTA,TNF
GO: Biological Process	GO:0002920	regulation of humoral immune response		1.238e-05	0.01713	0.0004893	0.003821	4	141	C2,LTA,TNF,CFB
GO: Biological Process	GO:0002705	positive regulation of leukocyte mediated immunity		1.346e-05	0.01861	0.0005169	0.004037	4	144	LTA,TNF,KLRC4-KLRK1,TAP2
GO: Biological Process	GO:0002698	negative regulation of immune effector process		1.383e-05	0.01912	0.0005169	0.004037	4	145	TNF,TAP1,TAP2,CLEC12B
GO: Biological Process	GO:1990668	vesicle fusion with endoplasmic reticulum-Golgi intermediate compartment (ERGIC) membrane		1.538e-05	0.02127	0.0005455	0.00426	2	6	TAP1,TAP2
GO: Biological Process	GO:0002925	positive regulation of humoral immune response mediated by circulating immunoglobulin		1.538e-05	0.02127	0.0005455	0.00426	2	6	LTA,TNF
GO: Biological Process	GO:0002583	regulation of antigen processing and presentation of peptide antigen		2.152e-05	0.02976	0.0007441	0.005811	2	7	HLA-DOB,TAP2
GO: Biological Process	GO:0002707	negative regulation of lymphocyte mediated immunity		2.317e-05	0.03204	0.0007815	0.006103	3	54	TAP1,TAP2,CLEC12B
GO: Biological Process	GO:0042270	protection from natural killer cell mediated cytotoxicity		2.868e-05	0.03966	0.0009443	0.007375	2	8	TAP1,TAP2
GO: Biological Process	GO:0002704	negative regulation of leukocyte mediated immunity		4.05e-05	0.05601	0.001303	0.01017	3	65	TAP1,TAP2,CLEC12B
GO: Biological Process	GO:0045824	negative regulation of innate immune response		5.278e-05	0.073	0.001659	0.01296	3	71	TAP1,TAP2,CLEC12B
GO: Biological Process	GO:0002676	regulation of chronic inflammatory response		6.743e-05	0.09325	0.002072	0.01618	2	12	LTA,TNF
GO: Biological Process	GO:0032102	negative regulation of response to external stimulus		7.607e-05	0.1052	0.002287	0.01786	5	444	TNF,KLRC4-KLRK1,TAP1,TAP2,CLEC12B
GO: Biological Process	GO:0002923	regulation of humoral immune response mediated by circulating immunoglobulin		7.964e-05	0.1101	0.002343	0.0183	2	13	LTA,TNF
GO: Biological Process	GO:0031347	regulation of defense response		9.881e-05	0.1367	0.002847	0.02223	6	769	LTA,TNF,KLRC4-KLRK1,TAP1,TAP2,CLEC12B
GO: Biological Process	GO:0002863	positive regulation of inflammatory response to antigenic stimulus		0.0001223	0.1691	0.003451	0.02695	2	16	LTA,TNF
GO: Biological Process	GO:0002699	positive regulation of immune effector process		0.0001269	0.1756	0.003511	0.02742	4	256	LTA,TNF,KLRC4-KLRK1,TAP2
GO: Biological Process	GO:0050778	positive regulation of immune response		0.0001306	0.1807	0.003542	0.02767	6	809	C2,LTA,TNF,KLRC4-KLRK1,TAP2,CFB
GO: Biological Process	GO:0019885	antigen processing and presentation of endogenous peptide antigen via MHC class I		0.0001385	0.1916	0.003684	0.02877	2	17	TAP1,TAP2
GO: Biological Process	GO:0002483	antigen processing and presentation of endogenous peptide antigen		0.0001739	0.2405	0.004539	0.03544	2	19	TAP1,TAP2
GO: Biological Process	GO:0002832	negative regulation of response to biotic stimulus		0.0001994	0.2758	0.005108	0.03989	3	111	TAP1,TAP2,CLEC12B
GO: Biological Process	GO:0002824	positive regulation of adaptive immune response based on somatic recombination of immune receptors built from immunoglobulin superfamily domains		0.0002214	0.3062	0.005568	0.04348	3	115	LTA,TNF,TAP2
GO: Biological Process	GO:0002577	regulation of antigen processing and presentation		0.0002345	0.3243	0.005792	0.04523	2	22	HLA-DOB,TAP2
GO: Biological Process	GO:0002821	positive regulation of adaptive immune response		0.0002699	0.3733	0.00655	0.05115	3	123	LTA,TNF,TAP2
GO: Biological Process	GO:0002922	positive regulation of humoral immune response		0.0002799	0.387	0.006673	0.05211	2	24	LTA,TNF
GO: Biological Process	GO:0060252	positive regulation of glial cell proliferation		0.000304	0.4204	0.007007	0.05472	2	25	LTA,TNF
GO: Biological Process	GO:0002544	chronic inflammatory response		0.000304	0.4204	0.007007	0.05472	2	25	LTA,TNF
GO: Biological Process	GO:0019883	antigen processing and presentation of endogenous antigen		0.0003291	0.4552	0.007462	0.05827	2	26	TAP1,TAP2
GO: Biological Process	GO:0045088	regulation of innate immune response		0.0003352	0.4636	0.007477	0.05839	4	330	KLRC4-KLRK1,TAP1,TAP2,CLEC12B
GO: Biological Process	GO:0002455	humoral immune response mediated by circulating immunoglobulin		0.0005517	0.763	0.01211	0.09458	3	157	C2,LTA,TNF
GO: Biological Process	GO:0002861	regulation of inflammatory response to antigenic stimulus		0.0007066	0.9772	0.01527	0.1192	2	38	LTA,TNF
GO: Biological Process	GO:0050777	negative regulation of immune response		0.0007316	1	0.01557	0.1216	3	173	TAP1,TAP2,CLEC12B
GO: Biological Process	GO:0006959	humoral immune response		0.0007874	1	0.0164	0.1281	4	414	C2,LTA,TNF,CFB
GO: Biological Process	GO:0002478	antigen processing and presentation of exogenous peptide antigen		0.0007946	1	0.0164	0.1281	3	178	HLA-DOB,TAP1,TAP2
GO: Biological Process	GO:0002460	adaptive immune response based on somatic recombination of immune receptors built from immunoglobulin superfamily domains		0.0008457	1	0.01704	0.1331	4	422	C2,LTA,TNF,TAP2
GO: Biological Process	GO:0032101	regulation of response to external stimulus		0.0008551	1	0.01704	0.1331	6	1147	LTA,TNF,KLRC4-KLRK1,TAP1,TAP2,CLEC12B
GO: Biological Process	GO:0002822	regulation of adaptive immune response based on somatic recombination of immune receptors built from immunoglobulin superfamily domains		0.0008747	1	0.01704	0.1331	3	184	LTA,TNF,TAP2
GO: Biological Process	GO:0002684	positive regulation of immune system process		0.0008749	1	0.01704	0.1331	6	1152	C2,LTA,TNF,KLRC4-KLRK1,TAP2,CFB
GO: Biological Process	GO:0019884	antigen processing and presentation of exogenous antigen		0.0009025	1	0.01734	0.1354	3	186	HLA-DOB,TAP1,TAP2
GO: Biological Process	GO:0060251	regulation of glial cell proliferation		0.0009907	1	0.01749	0.1366	2	45	LTA,TNF
GO: Biological Process	GO:0002891	positive regulation of immunoglobulin mediated immune response		0.001035	1	0.01749	0.1366	2	46	LTA,TNF
GO: Biological Process	GO:0002714	positive regulation of B cell mediated immunity		0.001035	1	0.01749	0.1366	2	46	LTA,TNF
GO: Biological Process	GO:0002488	antigen processing and presentation of endogenous peptide antigen via MHC class Ib via ER pathway		0.00104	1	0.01749	0.1366	1	1	TAP2
GO: Biological Process	GO:0002489	antigen processing and presentation of endogenous peptide antigen via MHC class Ib via ER pathway, TAP-dependent		0.00104	1	0.01749	0.1366	1	1	TAP2
GO: Biological Process	GO:0061048	negative regulation of branching involved in lung morphogenesis		0.00104	1	0.01749	0.1366	1	1	TNF
GO: Biological Process	GO:0032724	positive regulation of fractalkine production		0.00104	1	0.01749	0.1366	1	1	TNF
GO: Biological Process	GO:0002591	positive regulation of antigen processing and presentation of peptide antigen via MHC class I		0.00104	1	0.01749	0.1366	1	1	TAP2
GO: Biological Process	GO:0032644	regulation of fractalkine production		0.00104	1	0.01749	0.1366	1	1	TNF
GO: Biological Process	GO:0150129	positive regulation of interleukin-33 production		0.00104	1	0.01749	0.1366	1	1	TNF
GO: Biological Process	GO:0048002	antigen processing and presentation of peptide antigen		0.00105	1	0.01749	0.1366	3	196	HLA-DOB,TAP1,TAP2
GO: Biological Process	GO:0002831	regulation of response to biotic stimulus		0.001119	1	0.01837	0.1435	4	455	KLRC4-KLRK1,TAP1,TAP2,CLEC12B
GO: Biological Process	GO:0002819	regulation of adaptive immune response		0.001129	1	0.01837	0.1435	3	201	LTA,TNF,TAP2
GO: Biological Process	GO:0019882	antigen processing and presentation		0.001899	1	0.02762	0.2157	3	241	HLA-DOB,TAP1,TAP2
GO: Biological Process	GO:0016064	immunoglobulin mediated immune response		0.001899	1	0.02762	0.2157	3	241	C2,LTA,TNF
GO: Biological Process	GO:0002889	regulation of immunoglobulin mediated immune response		0.001933	1	0.02762	0.2157	2	63	LTA,TNF
GO: Biological Process	GO:0001912	positive regulation of leukocyte mediated cytotoxicity		0.001933	1	0.02762	0.2157	2	63	KLRC4-KLRK1,TAP2
GO: Biological Process	GO:0002712	regulation of B cell mediated immunity		0.001933	1	0.02762	0.2157	2	63	LTA,TNF
GO: Biological Process	GO:0019724	B cell mediated immunity		0.001991	1	0.02762	0.2157	3	245	C2,LTA,TNF
GO: Biological Process	GO:0014009	glial cell proliferation		0.001994	1	0.02762	0.2157	2	64	LTA,TNF
GO: Biological Process	GO:0002481	antigen processing and presentation of exogenous protein antigen via MHC class Ib, TAP-dependent		0.002077	1	0.02762	0.2157	1	2	TAP2
GO: Biological Process	GO:0002485	antigen processing and presentation of endogenous peptide antigen via MHC class I via ER pathway, TAP-dependent		0.002077	1	0.02762	0.2157	1	2	TAP2
GO: Biological Process	GO:0060557	positive regulation of vitamin D biosynthetic process		0.002077	1	0.02762	0.2157	1	2	TNF
GO: Biological Process	GO:0002037	negative regulation of L-glutamate import across plasma membrane		0.002077	1	0.02762	0.2157	1	2	TNF
GO: Biological Process	GO:0072564	blood microparticle formation		0.002077	1	0.02762	0.2157	1	2	TNF
GO: Biological Process	GO:2001024	negative regulation of response to drug		0.002077	1	0.02762	0.2157	1	2	TNF
GO: Biological Process	GO:0120190	negative regulation of bile acid secretion		0.002077	1	0.02762	0.2157	1	2	TNF
GO: Biological Process	GO:0045994	positive regulation of translational initiation by iron		0.002077	1	0.02762	0.2157	1	2	TNF
GO: Biological Process	GO:0002587	negative regulation of antigen processing and presentation of peptide antigen via MHC class II		0.002077	1	0.02762	0.2157	1	2	HLA-DOB
GO: Biological Process	GO:0032603	fractalkine production		0.002077	1	0.02762	0.2157	1	2	TNF
GO: Biological Process	GO:2000332	regulation of blood microparticle formation		0.002077	1	0.02762	0.2157	1	2	TNF
GO: Biological Process	GO:2000334	positive regulation of blood microparticle formation		0.002077	1	0.02762	0.2157	1	2	TNF
GO: Biological Process	GO:2000272	negative regulation of signaling receptor activity		0.002447	1	0.03223	0.2517	2	71	TNF,CLEC12B
GO: Biological Process	GO:0031348	negative regulation of defense response		0.002488	1	0.03246	0.2535	3	265	TAP1,TAP2,CLEC12B
GO: Biological Process	GO:0031343	positive regulation of cell killing		0.002515	1	0.03251	0.2539	2	72	KLRC4-KLRK1,TAP2
GO: Biological Process	GO:0016032	viral process		0.002598	1	0.03327	0.2598	5	962	TNF,BRD2,TAP1,TAP2,RPS9
GO: Biological Process	GO:0002437	inflammatory response to antigenic stimulus		0.002654	1	0.03368	0.263	2	74	LTA,TNF
GO: Biological Process	GO:0002479	antigen processing and presentation of exogenous peptide antigen via MHC class I, TAP-dependent		0.002725	1	0.03427	0.2676	2	75	TAP1,TAP2
GO: Biological Process	GO:0050766	positive regulation of phagocytosis		0.003018	1	0.03473	0.2712	2	79	C2,TNF
GO: Biological Process	GO:0042590	antigen processing and presentation of exogenous peptide antigen via MHC class I		0.003094	1	0.03473	0.2712	2	80	TAP1,TAP2
GO: Biological Process	GO:1904999	positive regulation of leukocyte adhesion to arterial endothelial cell		0.003114	1	0.03473	0.2712	1	3	TNF
GO: Biological Process	GO:0060559	positive regulation of calcidiol 1-monooxygenase activity		0.003114	1	0.03473	0.2712	1	3	TNF
GO: Biological Process	GO:0002269	leukocyte activation involved in inflammatory response		0.003114	1	0.03473	0.2712	1	3	TNF
GO: Biological Process	GO:2001272	positive regulation of cysteine-type endopeptidase activity involved in execution phase of apoptosis		0.003114	1	0.03473	0.2712	1	3	TNF
GO: Biological Process	GO:0006447	regulation of translational initiation by iron		0.003114	1	0.03473	0.2712	1	3	TNF
GO: Biological Process	GO:1901647	positive regulation of synoviocyte proliferation		0.003114	1	0.03473	0.2712	1	3	TNF
GO: Biological Process	GO:0002589	regulation of antigen processing and presentation of peptide antigen via MHC class I		0.003114	1	0.03473	0.2712	1	3	TAP2
GO: Biological Process	GO:0002581	negative regulation of antigen processing and presentation of peptide or polysaccharide antigen via MHC class II		0.003114	1	0.03473	0.2712	1	3	HLA-DOB
GO: Biological Process	GO:0002585	positive regulation of antigen processing and presentation of peptide antigen		0.003114	1	0.03473	0.2712	1	3	TAP2
GO: Biological Process	GO:0046968	peptide antigen transport		0.003114	1	0.03473	0.2712	1	3	TAP2
GO: Biological Process	GO:2000502	negative regulation of natural killer cell chemotaxis		0.003114	1	0.03473	0.2712	1	3	KLRC4-KLRK1
GO: Biological Process	GO:0002769	natural killer cell inhibitory signaling pathway		0.003114	1	0.03473	0.2712	1	3	CLEC12B
GO: Biological Process	GO:0014015	positive regulation of gliogenesis		0.003247	1	0.03564	0.2784	2	82	LTA,TNF
GO: Biological Process	GO:0032729	positive regulation of interferon-gamma production		0.003247	1	0.03564	0.2784	2	82	LTA,TNF
GO: Biological Process	GO:0044403	biological process involved in symbiotic interaction		0.00348	1	0.0379	0.296	5	1029	TNF,BRD2,TAP1,TAP2,RPS9
GO: Biological Process	GO:0002477	antigen processing and presentation of exogenous peptide antigen via MHC class Ib		0.00415	1	0.04182	0.3266	1	4	TAP2
GO: Biological Process	GO:1901624	negative regulation of lymphocyte chemotaxis		0.00415	1	0.04182	0.3266	1	4	KLRC4-KLRK1
GO: Biological Process	GO:1901645	regulation of synoviocyte proliferation		0.00415	1	0.04182	0.3266	1	4	TNF
GO: Biological Process	GO:0002584	negative regulation of antigen processing and presentation of peptide antigen		0.00415	1	0.04182	0.3266	1	4	HLA-DOB
GO: Biological Process	GO:0002586	regulation of antigen processing and presentation of peptide antigen via MHC class II		0.00415	1	0.04182	0.3266	1	4	HLA-DOB
GO: Biological Process	GO:0046136	positive regulation of vitamin metabolic process		0.00415	1	0.04182	0.3266	1	4	TNF
GO: Biological Process	GO:0045903	positive regulation of translational fidelity		0.00415	1	0.04182	0.3266	1	4	RPS9
GO: Biological Process	GO:0002941	synoviocyte proliferation		0.00415	1	0.04182	0.3266	1	4	TNF
GO: Biological Process	GO:0072639	interleukin-33 production		0.00415	1	0.04182	0.3266	1	4	TNF
GO: Biological Process	GO:0150127	regulation of interleukin-33 production		0.00415	1	0.04182	0.3266	1	4	TNF
GO: Biological Process	GO:0080134	regulation of response to stress		0.004173	1	0.04182	0.3266	6	1563	LTA,TNF,KLRC4-KLRK1,TAP1,TAP2,CLEC12B
GO: Biological Process	GO:0002474	antigen processing and presentation of peptide antigen via MHC class I		0.004786	1	0.04762	0.3719	2	100	TAP1,TAP2
GO: Biological Process	GO:0098869	cellular oxidant detoxification		0.004974	1	0.04914	0.3838	2	102	GPX5,GPX6
GO: Biological Process	GO:1904997	regulation of leukocyte adhesion to arterial endothelial cell		0.005184	1	0.04945	0.3862	1	5	TNF
GO: Biological Process	GO:1901671	positive regulation of superoxide dismutase activity		0.005184	1	0.04945	0.3862	1	5	TNF
GO: Biological Process	GO:0010693	negative regulation of alkaline phosphatase activity		0.005184	1	0.04945	0.3862	1	5	TNF
GO: Biological Process	GO:0002580	regulation of antigen processing and presentation of peptide or polysaccharide antigen via MHC class II		0.005184	1	0.04945	0.3862	1	5	HLA-DOB
GO: Biological Process	GO:0061086	negative regulation of histone H3-K27 methylation		0.005184	1	0.04945	0.3862	1	5	PHF1
GO: Biological Process	GO:0030101	natural killer cell activation		0.005263	1	0.04985	0.3893	2	105	KLRC4-KLRK1,KLRF2
GO: Cellular Component	GO:0042825	TAP complex		3.372e-06	0.0003506	0.0003506	0.001833	2	3	TAP1,TAP2
GO: Cellular Component	GO:0042824	MHC class I peptide loading complex		3.136e-05	0.003262	0.001631	0.008524	2	8	TAP1,TAP2
Human Phenotype	HP:0010978	Abnormality of immune system physiology		1.509e-05	0.01429	0.01429	0.1062	10	1554	C2,TNF,TAP1,TAP2,LOC102724020,TNXB,KLRC4,CFB,CLEC12B,SYNGAP1
Human Phenotype	HP:0002715	Abnormality of the immune system		0.0001051	0.09956	0.04088	0.3038	10	1886	C2,TNF,TAP1,TAP2,LOC102724020,TNXB,KLRC4,CFB,CLEC12B,SYNGAP1
Human Phenotype	HP:0002725	Systemic lupus erythematosus		0.0001295	0.1226	0.04088	0.3038	4	138	C2,LOC102724020,KLRC4,CLEC12B
Pathway	83074	Antigen processing and presentation	BioSystems: KEGG	9.578e-08	2.078e-05	2.078e-05	0.0001239	5	77	TNF,HLA-DOB,TAP1,TAP2,KLRC4
Pathway	377873	Herpes simplex infection	BioSystems: KEGG	7.454e-06	0.001618	0.0008088	0.00482	5	185	LTA,TNF,HLA-DOB,TAP1,TAP2
Pathway	83095	Type I diabetes mellitus	BioSystems: KEGG	3.742e-05	0.00812	0.00241	0.01436	3	43	LTA,TNF,HLA-DOB
Pathway	1269248	Activation of C3 and C5	BioSystems: REACTOME	4.729e-05	0.01026	0.00241	0.01436	2	7	C2,CFB
Pathway	152665	Malaria	BioSystems: KEGG	5.554e-05	0.01205	0.00241	0.01436	3	49	TNF,KLRC4-KLRK1,KLRB1
Pathway	172846	Staphylococcus aureus infection	BioSystems: KEGG	8.298e-05	0.01801	0.003001	0.01788	3	56	C2,HLA-DOB,CFB
Pathway	1269194	Antigen Presentation: Folding, assembly and peptide loading of class I MHC	BioSystems: REACTOME	0.0006643	0.1442	0.02059	0.1227	2	25	TAP1,TAP2
Pathway	1269250	Regulation of Complement cascade	BioSystems: REACTOME	0.0007758	0.1684	0.02097	0.125	2	27	C2,CFB
Pathway	83120	Asthma	BioSystems: KEGG	0.001024	0.2222	0.02097	0.125	2	31	TNF,HLA-DOB
Pathway	1269242	Initial triggering of complement	BioSystems: REACTOME	0.001024	0.2222	0.02097	0.125	2	31	C2,CFB
Pathway	83122	Systemic lupus erythematosus	BioSystems: KEGG	0.001063	0.2307	0.02097	0.125	3	133	C2,TNF,HLA-DOB
Pathway	83125	Primary immunodeficiency	BioSystems: KEGG	0.001458	0.3165	0.02346	0.1398	2	37	TAP1,TAP2
Pathway	1270420	Detoxification of Reactive Oxygen Species	BioSystems: REACTOME	0.001538	0.3338	0.02346	0.1398	2	38	GPX5,GPX6
Pathway	83123	Allograft rejection	BioSystems: KEGG	0.001538	0.3338	0.02346	0.1398	2	38	TNF,HLA-DOB
Pathway	153910	Phagosome	BioSystems: KEGG	0.001622	0.3519	0.02346	0.1398	3	154	HLA-DOB,TAP1,TAP2
Pathway	83124	Graft-versus-host disease	BioSystems: KEGG	0.001789	0.3882	0.02426	0.1446	2	41	TNF,HLA-DOB
Pathway	83035	ABC transporters	BioSystems: KEGG	0.002152	0.467	0.02747	0.1637	2	45	TAP1,TAP2
Pathway	82973	Glutathione metabolism	BioSystems: KEGG	0.003085	0.6694	0.03523	0.21	2	54	GPX5,GPX6
Pathway	1269241	Complement cascade	BioSystems: REACTOME	0.003085	0.6694	0.03523	0.21	2	54	C2,CFB
Pathway	82991	Arachidonic acid metabolism	BioSystems: KEGG	0.004046	0.878	0.04314	0.2571	2	62	GPX5,GPX6
Pathway	1383087	rRNA modification in the nucleus and cytosol	BioSystems: REACTOME	0.004175	0.906	0.04314	0.2571	2	63	RPS9,WDR46
Pathway	842771	Inflammatory bowel disease (IBD)	BioSystems: KEGG	0.004438	0.9631	0.04378	0.2609	2	65	TNF,HLA-DOB
Disease	C0524909	Hepatitis B, Chronic	DisGeNET BeFree	7.084e-09	2.207e-05	2.207e-05	0.0001902	8	396	C2,LTA,TNF,KLRC4-KLRK1,TAP1,KLRB1,KLRC4,CFB
Disease	C0014130	Endocrine System Diseases	DisGeNET BeFree	1.154e-06	0.003594	0.0007681	0.006622	4	71	TNF,BRD2,TAP2,TNXB
Disease	615489		OMIM MedGen	1.233e-06	0.003841	0.0007681	0.006622	2	2	C2,CFB
Disease	C3809653	MACULAR DEGENERATION, AGE-RELATED, 14	DisGeNET Curated	1.233e-06	0.003841	0.0007681	0.006622	2	2	C2,CFB
Disease	cv:C3809653	Age-related macular degeneration 14	Clinical Variations	1.233e-06	0.003841	0.0007681	0.006622	2	2	C2,CFB
Disease	C0030246	Pustulosis of Palms and Soles	DisGeNET BeFree	2.879e-06	0.008967	0.001278	0.01102	3	25	LTA,TNF,CFB
Disease	C3853540	Aspirin exacerbated respiratory disease	DisGeNET BeFree	3.559e-06	0.01109	0.001278	0.01102	4	94	TNF,TAP1,TAP2,KIFC1
Disease	cv:C1858266	Bare lymphocyte syndrome type 1	Clinical Variations	3.692e-06	0.0115	0.001278	0.01102	2	3	TAP1,TAP2
Disease	604571	BARE LYMPHOCYTE SYNDROME, TYPE I	OMIM MedGen	3.692e-06	0.0115	0.001278	0.01102	2	3	TAP1,TAP2
Disease	C0007570	Celiac Disease	DisGeNET BeFree	5.653e-06	0.01761	0.001621	0.01398	6	421	LTA,TNF,KLRC4-KLRK1,TAP1,TAP2,CFB
Disease	C0013537	Eclampsia	DisGeNET BeFree	5.724e-06	0.01783	0.001621	0.01398	5	236	TNF,BRD2,TAP1,TAP2,KLRB1
Disease	C1858266	Bare Lymphocyte Syndrome, Type I	DisGeNET Curated	7.38e-06	0.02299	0.001689	0.01456	2	4	TAP1,TAP2
Disease	C0015634	Farmer's Lung	DisGeNET BeFree	7.38e-06	0.02299	0.001689	0.01456	2	4	LTA,TNF
Disease	C0019100	Severe Dengue	DisGeNET BeFree	7.673e-06	0.0239	0.001689	0.01456	4	114	LTA,TNF,TAP1,TAP2
Disease	C0023351	Tuberculoid leprosy	DisGeNET BeFree	8.131e-06	0.02533	0.001689	0.01456	3	35	TNF,TAP1,TAP2
Disease	C0152069	Echinococcus multilocularis infection	DisGeNET BeFree	9.639e-06	0.03003	0.001877	0.01618	3	37	KLRC4-KLRK1,TAP1,TAP2
Disease	C0004943	Behcet Syndrome	DisGeNET BeFree	1.196e-05	0.03724	0.002191	0.01889	6	480	LTA,TNF,KLRC4-KLRK1,TAP1,TAP2,KLRC4
Disease	C0011608	Dermatitis Herpetiformis	DisGeNET BeFree	1.419e-05	0.0442	0.002261	0.01949	3	42	LTA,TNF,TAP2
Disease	C3495559	Juvenile arthritis	DisGeNET BeFree	1.478e-05	0.04603	0.002261	0.01949	5	287	C2,LTA,TNF,BRD2,TAP1
Disease	C4303092	Cystic echinococcosis	DisGeNET BeFree	1.524e-05	0.04748	0.002261	0.01949	3	43	KLRC4-KLRK1,TAP1,TAP2
Disease	C0343055	Generalized pustular psoriasis	DisGeNET BeFree	1.524e-05	0.04748	0.002261	0.01949	3	43	LTA,TNF,CFB
Disease	C0026896	Myasthenia Gravis	DisGeNET BeFree	1.633e-05	0.05086	0.002296	0.01979	5	293	C2,LTA,TNF,TAP1,TAP2
Disease	C0221056	Adult type dermatomyositis	DisGeNET Curated	1.842e-05	0.05739	0.002296	0.01979	2	6	C2,TNF
Disease	C0263666	Dermatomyositis, Childhood Type	DisGeNET Curated	1.842e-05	0.05739	0.002296	0.01979	2	6	C2,TNF
Disease	C0011633	Dermatomyositis	DisGeNET Curated	1.842e-05	0.05739	0.002296	0.01979	2	6	C2,TNF
Disease	C0151449	Primary Sjögren's syndrome	DisGeNET BeFree	2.209e-05	0.06881	0.002646	0.02282	5	312	LTA,TNF,KLRC4-KLRK1,TAP2,KLRB1
Disease	C0030196	Pain in limb	DisGeNET BeFree	2.578e-05	0.08029	0.002974	0.02564	2	7	LTA,TNF
Disease	C3714534	dowling-degos disease	DisGeNET BeFree	2.872e-05	0.08947	0.003195	0.02755	3	53	LTA,TNF,SYNGAP1
Disease	C0206138	CREST Syndrome	DisGeNET BeFree	3.039e-05	0.09466	0.003264	0.02814	3	54	TNF,TAP1,TAP2
Disease	C0302809	Fulminant hepatitis	DisGeNET BeFree	3.212e-05	0.1	0.003335	0.02875	3	55	LTA,TNF,KLRC4-KLRK1
Disease	C0041327	Tuberculosis, Pulmonary	DisGeNET BeFree	3.935e-05	0.1226	0.003954	0.03409	5	352	LTA,TNF,KLRC4-KLRK1,TAP1,TAP2
Disease	C0392077	Cardiac sarcoidosis	DisGeNET BeFree	4.413e-05	0.1375	0.004273	0.03684	2	9	LTA,TNF
Disease	C0085435	Arthritis, Reactive	DisGeNET BeFree	4.606e-05	0.1435	0.004273	0.03684	3	62	TNF,TAP1,TAP2
Disease	C0004364	Autoimmune Diseases	DisGeNET BeFree	4.743e-05	0.1477	0.004273	0.03684	9	1679	C2,LTA,TNF,KLRC4-KLRK1,TAP1,TAP2,KLRB1,CFB,KLRA1P
Disease	C0948201	Alloimmunisation	DisGeNET BeFree	4.833e-05	0.1505	0.004273	0.03684	3	63	TNF,TAP1,TAP2
Disease	C3714757	Juvenile rheumatoid arthritis	DisGeNET BeFree	4.938e-05	0.1538	0.004273	0.03684	4	183	C2,LTA,TNF,TAP1
Disease	C1883018	Severe Aplastic Anemia	DisGeNET BeFree	6.349e-05	0.1978	0.004993	0.04305	3	69	LTA,TNF,KLRC4-KLRK1
Disease	C0859976	Idiopathic achalasia of esophagus	DisGeNET BeFree	6.732e-05	0.2097	0.004993	0.04305	2	11	LTA,TNF
Disease	C2364016	Systemic sclerosis [scleroderma]	DisGeNET BeFree	6.732e-05	0.2097	0.004993	0.04305	2	11	LTA,TNF
Disease	C0019061	Hemolytic-Uremic Syndrome	DisGeNET Curated	6.732e-05	0.2097	0.004993	0.04305	2	11	TNF,CFB
Disease	C0272325	Factor 8 deficiency, acquired	DisGeNET BeFree	6.732e-05	0.2097	0.004993	0.04305	2	11	LTA,TNF
Disease	C0033893	Tension Headache	DisGeNET BeFree	6.732e-05	0.2097	0.004993	0.04305	2	11	LTA,TNF
Disease	C0151517	Complete atrioventricular block	DisGeNET BeFree	6.968e-05	0.2171	0.005048	0.04352	5	397	C2,TNF,KLRC4-KLRK1,TAP1,TAP2
Disease	C0021053	Immune System Diseases	DisGeNET BeFree	7.136e-05	0.2223	0.005052	0.04356	5	399	TNF,KLRC4-KLRK1,TAP1,TAP2,KLRB1
Disease	C0524910	Hepatitis C, Chronic	DisGeNET BeFree	7.569e-05	0.2358	0.005199	0.04482	5	404	LTA,TNF,KLRC4-KLRK1,TAP1,TAP2
Disease	C0751967	Multiple Sclerosis, Relapsing-Remitting	DisGeNET BeFree	7.678e-05	0.2392	0.005199	0.04482	4	205	LTA,TNF,BRD2,TAP2
Disease	C1522378	Leukemia, Large Granular Lymphocytic	DisGeNET BeFree	8.146e-05	0.2537	0.005399	0.04655	3	75	TNF,KLRC4-KLRK1,KLRB1
Disease	C0019163	Hepatitis B	DisGeNET BeFree	8.512e-05	0.2652	0.0054	0.04656	8	1382	LTA,TNF,KLRC4-KLRK1,BRD2,HLA-DOB,TAP1,TAP2,KLRB1
Disease	C0151514	Atrophic condition of skin	DisGeNET BeFree	9.157e-05	0.2852	0.0054	0.04656	3	78	C2,LTA,TNF
Disease	C3892044	Oligoarticular Arthritis	DisGeNET BeFree	9.535e-05	0.297	0.0054	0.04656	2	13	LTA,TNF
Disease	C0751197	Fulminant Hepatic Failure with Cerebral Edema	DisGeNET Curated	9.535e-05	0.297	0.0054	0.04656	2	13	LTA,TNF
Disease	C0751198	Hepatic Stupor	DisGeNET Curated	9.535e-05	0.297	0.0054	0.04656	2	13	LTA,TNF
Disease	C0019151	Hepatic Encephalopathy	DisGeNET Curated	9.535e-05	0.297	0.0054	0.04656	2	13	LTA,TNF
Disease	C0019147	Hepatic Coma	DisGeNET Curated	9.535e-05	0.297	0.0054	0.04656	2	13	LTA,TNF
Disease	C0015773	Felty Syndrome	DisGeNET BeFree	9.535e-05	0.297	0.0054	0.04656	2	13	TNF,TAP2
Disease	C0002171	Alopecia Areata	DisGeNET BeFree	0.0001025	0.3192	0.0057	0.04914	3	81	TNF,KLRC4-KLRK1,TAP1
Disease	C0035012	Reiter Syndrome	DisGeNET BeFree	0.0001112	0.3463	0.005771	0.04975	2	14	TAP1,TAP2
Disease	C0158026	Monoarthritis	DisGeNET BeFree	0.0001112	0.3463	0.005771	0.04975	2	14	LTA,TNF
Disease	C0003872	Arthritis, Psoriatic	DisGeNET Curated	0.0001112	0.3463	0.005771	0.04975	2	14	LTA,TNF
Disease	C1282359	Ocular Cicatricial Pemphigoid	DisGeNET BeFree	0.0001112	0.3463	0.005771	0.04975	2	14	TNF,KLRC4-KLRK1
Disease	C0302358	Disease caused by Shigella dysenteriae	DisGeNET BeFree	0.0001282	0.3993	0.006545	0.05643	2	15	LTA,TNF
Disease	C0042769	Virus Diseases	DisGeNET BeFree	0.0001309	0.4078	0.006578	0.05671	8	1469	LTA,TNF,KLRC4-KLRK1,BRD2,TAP1,TAP2,KLRB1,KLRA1P
Disease	C0162848	Lichenoid Eruptions	DisGeNET BeFree	0.0001464	0.456	0.00717	0.06181	2	16	LTA,TNF
Disease	C0011854	Diabetes Mellitus, Insulin-Dependent	DisGeNET BeFree	0.0001495	0.4656	0.00717	0.06181	8	1497	LTA,TNF,KLRC4-KLRK1,HLA-DOB,TAP1,TAP2,TNXB,CFB
Disease	C0375023	Respiratory syncytial virus (RSV) infection in conditions classified elsewhere and of unspecified site	DisGeNET BeFree	0.0001496	0.466	0.00717	0.06181	5	467	LTA,TNF,KLRC4-KLRK1,TAP1,KLRB1
Disease	C0006267	Bronchiectasis	DisGeNET BeFree	0.0001545	0.4812	0.007291	0.06286	3	93	TNF,TAP1,TAP2
Disease	C0342953	Organ dysfunction syndrome	DisGeNET BeFree	0.0001658	0.5164	0.007708	0.06645	2	17	LTA,TNF
Disease	C0221376	Hydrosalpinx (disease)	DisGeNET BeFree	0.0001864	0.5806	0.008414	0.07254	2	18	TNF,TAP1
Disease	C0339985	Idiopathic bronchiectasis	DisGeNET BeFree	0.0001864	0.5806	0.008414	0.07254	2	18	TAP1,TAP2
Disease	C3495436	American cutaneous leishmaniasis	DisGeNET BeFree	0.0002082	0.6484	0.009133	0.07874	2	19	LTA,TNF
Disease	C0010232	Cowpox	DisGeNET BeFree	0.0002082	0.6484	0.009133	0.07874	2	19	TNF,TAP1
Disease	C0006271	Bronchiolitis	DisGeNET BeFree	0.000215	0.6699	0.009304	0.08021	3	104	LTA,TNF,KLRC4-KLRK1
Disease	C0019829	Hodgkin Disease	DisGeNET BeFree	0.0002499	0.7783	0.01066	0.09192	6	829	LTA,TNF,KLRC4-KLRK1,BRD2,TAP1,TAP2
Disease	C0030809	Pemphigus Vulgaris	DisGeNET BeFree	0.0002537	0.7904	0.01068	0.09208	3	110	TNF,TAP1,TAP2
Disease	C0238694	Peripheral arthritis	DisGeNET BeFree	0.0002806	0.8741	0.01166	0.1005	2	22	TNF,HLA-DOB
Disease	C0041296	Tuberculosis	DisGeNET BeFree	0.0002982	0.9289	0.0121	0.1043	7	1229	LTA,TNF,KLRC4-KLRK1,BRD2,TAP1,TAP2,KLRB1
Disease	C0021051	Immunologic Deficiency Syndromes	DisGeNET BeFree	0.000299	0.9315	0.0121	0.1043	6	857	TNF,KLRC4-KLRK1,BRD2,TAP2,TNXB,CFB
Disease	C0015674	Chronic Fatigue Syndrome	DisGeNET BeFree	0.0003043	0.9478	0.01215	0.1048	3	117	LTA,TNF,CFB
Disease	C0018213	Graves Disease	DisGeNET BeFree	0.0003119	0.9714	0.0123	0.106	5	547	C2,LTA,TNF,TAP1,TAP2
Disease	C0205204	Scab	DisGeNET BeFree	0.0003348	1	0.01231	0.1061	2	24	TNF,KLRC4-KLRK1
Disease	C0036690	Septicemia	DisGeNET Curated	0.0003348	1	0.01231	0.1061	2	24	LTA,TNF
Disease	C0243026	Sepsis	DisGeNET Curated	0.0003348	1	0.01231	0.1061	2	24	LTA,TNF
Disease	C1719672	Severe Sepsis	DisGeNET Curated	0.0003348	1	0.01231	0.1061	2	24	LTA,TNF
Disease	C0034189	Pyemia	DisGeNET Curated	0.0003348	1	0.01231	0.1061	2	24	LTA,TNF
Disease	C3495801	Granulomatosis with polyangiitis	DisGeNET BeFree	0.0003358	1	0.01231	0.1061	3	121	TNF,TNXB,KLRB1
Disease	C0024141	Lupus Erythematosus, Systemic	DisGeNET BeFree	0.0003408	1	0.01234	0.1064	8	1686	C2,LTA,TNF,KLRC4-KLRK1,TAP1,TAP2,TNXB,KLRB1
Disease	C0036341	Schizophrenia	DisGeNET Curated	0.0003512	1	0.01258	0.1084	6	883	LTA,TNF,TAP1,TAP2,TNXB,SYNGAP1
Disease	C0740451	Granulomatous disorder	DisGeNET BeFree	0.0003937	1	0.01363	0.1175	2	26	LTA,TNF
Disease	C0040115	Thymus Hyperplasia	DisGeNET BeFree	0.0003937	1	0.01363	0.1175	2	26	LTA,KLRC4-KLRK1
Disease	C0263314	Pemphigus and fogo selvagem	DisGeNET BeFree	0.0003937	1	0.01363	0.1175	2	26	LTA,TNF
Disease	C0038013	Ankylosing spondylitis	DisGeNET BeFree	0.0003987	1	0.01365	0.1177	5	577	LTA,TNF,HLA-DOB,TAP1,TAP2
Disease	C0019196	Hepatitis C	DisGeNET BeFree	0.0004162	1	0.01409	0.1215	8	1736	LTA,TNF,KLRC4-KLRK1,BRD2,HLA-DOB,TAP1,TAP2,KLRB1
Disease	C2931418	Bare lymphocyte syndrome 2	DisGeNET BeFree	0.0004249	1	0.01423	0.1227	2	27	TAP1,TAP2
Disease	C0158945	Congenital cytomegalovirus infection	DisGeNET BeFree	0.0004909	1	0.01605	0.1384	2	29	TNF,KLRC4-KLRK1
Disease	C0149745	Oral Ulcer	DisGeNET BeFree	0.0004909	1	0.01605	0.1384	2	29	TNF,TAP2
Disease	C1535950	Gastrointestinal inflammation	DisGeNET BeFree	0.0005256	1	0.01605	0.1384	2	30	TNF,KLRC4-KLRK1
Disease	C0391957	idiopathic epilepsy	DisGeNET BeFree	0.0005256	1	0.01605	0.1384	2	30	BRD2,SYNGAP1
Disease	C3494506	Pseudohypoparathyroidism, Type Ia	DisGeNET BeFree	0.0005256	1	0.01605	0.1384	2	30	TNF,BRD2
Disease	C0340164	Lofgrens syndrome	DisGeNET BeFree	0.0005256	1	0.01605	0.1384	2	30	LTA,TNF
Disease	C0409651	Seropositive rheumatoid arthritis	DisGeNET BeFree	0.0005256	1	0.01605	0.1384	2	30	TNF,CFB
Disease	C0242383	Age related macular degeneration	DisGeNET Curated	0.0005256	1	0.01605	0.1384	2	30	C2,CFB
Disease	C1112157	Intrauterine infection	DisGeNET BeFree	0.0005256	1	0.01605	0.1384	2	30	LTA,TNF
Disease	C0026691	Mucocutaneous Lymph Node Syndrome	DisGeNET BeFree	0.0005374	1	0.01625	0.1401	4	341	LTA,TNF,KLRC4-KLRK1,HLA-DOB
Disease	C0011311	Dengue Fever	DisGeNET BeFree	0.0005863	1	0.01756	0.1514	4	349	LTA,TNF,TAP1,TAP2
Disease	C4551552	Cerebellar Ataxia, Mental Retardation, And Dysequilibrium Syndrome 1	DisGeNET BeFree	0.0005984	1	0.01759	0.1516	2	32	TNF,BRD2
Disease	C0221292	Basophilic leukemia	DisGeNET BeFree	0.0005984	1	0.01759	0.1516	2	32	TNF,TAP2
Disease	C0149678	Epstein-Barr Virus Infections	DisGeNET BeFree	0.0006317	1	0.0178	0.1535	4	356	TNF,KLRC4-KLRK1,BRD2,TAP1
Disease	C0740304	COPD exacerbation	DisGeNET BeFree	0.0006366	1	0.0178	0.1535	2	33	TNF,KLRC4-KLRK1
Disease	C0036685	Septicaemia due to gram-negative organism, unspecified	DisGeNET BeFree	0.0006366	1	0.0178	0.1535	2	33	LTA,KLRC4-KLRK1
Disease	C1527231	Adrenomyeloneuropathy	DisGeNET BeFree	0.0006366	1	0.0178	0.1535	2	33	TNF,BRD2
Disease	C0272242	Complement deficiency disease	DisGeNET Curated	0.0006366	1	0.0178	0.1535	2	33	C2,CFB
Disease	C0026269	Mitral Valve Stenosis	DisGeNET BeFree	0.0006417	1	0.0178	0.1535	3	151	TNF,TAP2,KLRB1
Disease	C0949690	Spondylarthritis	DisGeNET BeFree	0.0006667	1	0.0178	0.1535	3	153	TNF,KLRC4-KLRK1,KLRB1
Disease	C0272199	Familial Hemophagocytic Lymphocytosis	DisGeNET BeFree	0.0006759	1	0.0178	0.1535	2	34	TNF,TAP1
Disease	C0235946	Cerebral atrophy	DisGeNET BeFree	0.0006923	1	0.0178	0.1535	3	155	LTA,TNF,BRD2
Disease	C0011195	Dejerine-Sottas Disease (disorder)	DisGeNET BeFree	0.000732	1	0.0178	0.1535	3	158	TNF,TAP1,TAP2
Disease	C0036202	Sarcoidosis	DisGeNET BeFree	0.0007448	1	0.0178	0.1535	4	372	LTA,TNF,TAP1,TAP2
Disease	C1848296	DOSAGE-SENSITIVE SEX REVERSAL	DisGeNET BeFree	0.0007455	1	0.0178	0.1535	3	159	TNF,TAP1,TAP2
Disease	C1328252	Mucocutaneous leishmaniasis	DisGeNET BeFree	0.0008008	1	0.0178	0.1535	2	37	LTA,TNF
Disease	C1096184	West Nile viral infection	DisGeNET BeFree	0.0008155	1	0.0178	0.1535	3	164	TNF,BRD2,KLRA1P
Disease	C2363741	HIV-1 infection	DisGeNET BeFree	0.0008308	1	0.0178	0.1535	5	678	TNF,KLRC4-KLRK1,TAP1,TAP2,KLRB1
Disease	C0042165	Anterior uveitis	DisGeNET BeFree	0.0008447	1	0.0178	0.1535	2	38	TNF,CFB
Disease	C0684256	Bacterial sepsis	DisGeNET BeFree	0.0008447	1	0.0178	0.1535	2	38	TNF,CFB
Disease	C0020514	Hyperprolactinemia	DisGeNET BeFree	0.0008447	1	0.0178	0.1535	2	38	TNF,BRD2
Disease	C2747816	Complicated malaria	DisGeNET BeFree	0.0008447	1	0.0178	0.1535	3	166	LTA,TNF,TAP1
Disease	C1719672	Severe Sepsis	DisGeNET BeFree	0.0008745	1	0.0178	0.1535	3	168	LTA,TNF,CFB
Disease	C0747102	Ovarian failure	DisGeNET BeFree	0.0008897	1	0.0178	0.1535	2	39	TNF,BRD2
Disease	C0275551	Primary bacterial peritonitis	DisGeNET BeFree	0.0008897	1	0.0178	0.1535	2	39	TNF,KLRC4-KLRK1
Disease	C0162429	Malnutrition	DisGeNET BeFree	0.0009141	1	0.0178	0.1535	4	393	C2,TNF,TAP1,TAP2
Disease	C0023343	Leprosy	DisGeNET BeFree	0.0009204	1	0.0178	0.1535	3	171	LTA,TNF,TAP1
Disease	C0024305	Lymphoma, Non-Hodgkin	DisGeNET BeFree	0.0009289	1	0.0178	0.1535	5	695	LTA,TNF,KLRC4-KLRK1,BRD2,TAP2
Disease	C0238052	Xanthomatosis, Cerebrotendinous	DisGeNET BeFree	0.0009359	1	0.0178	0.1535	2	40	TNF,CFB
Disease	C0037023	Sialadenitis	DisGeNET BeFree	0.0009359	1	0.0178	0.1535	2	40	LTA,TNF
Disease	C1321756	Achalasia	DisGeNET BeFree	0.0009359	1	0.0178	0.1535	2	40	LTA,TNF
Disease	C0206708	Cervical Intraepithelial Neoplasia	DisGeNET BeFree	0.0009403	1	0.0178	0.1535	4	396	LTA,TNF,KLRC4-KLRK1,TAP1
Disease	C0278701	Gastric Adenocarcinoma	DisGeNET BeFree	0.0009492	1	0.0178	0.1535	4	397	LTA,TNF,TAP1,TAP2
Disease	C3860213	Autoinflammatory disorder	DisGeNET BeFree	0.0009832	1	0.0178	0.1535	2	41	TNF,KLRB1
Disease	C0152451	Chronic glomerulonephritis	DisGeNET BeFree	0.0009832	1	0.0178	0.1535	2	41	TNF,BRD2
Disease	C0031106	Aggressive Periodontitis	DisGeNET BeFree	0.001017	1	0.0178	0.1535	3	177	LTA,TNF,CFB
Disease	C0014848	Esophageal Achalasia	DisGeNET BeFree	0.001032	1	0.0178	0.1535	2	42	LTA,TNF
Disease	C0282666	Very Low Birth Weight	DisGeNET BeFree	0.001032	1	0.0178	0.1535	2	42	TNF,BRD2
Disease	C0003872	Arthritis, Psoriatic	DisGeNET BeFree	0.001109	1	0.0178	0.1535	4	414	LTA,TNF,KLRC4-KLRK1,KLRB1
Disease	C0023890	Liver Cirrhosis	DisGeNET BeFree	0.001119	1	0.0178	0.1535	6	1099	LTA,TNF,KLRC4-KLRK1,TAP1,TAP2,CFB
Disease	C0744822	Liver sarcoidosis	DisGeNET BeFree	0.001137	1	0.0178	0.1535	1	1	TNF
Disease	C0006386	Bunion	DisGeNET BeFree	0.001137	1	0.0178	0.1535	1	1	TNF
Disease	C4284020	Collapsed Lung	DisGeNET BeFree	0.001137	1	0.0178	0.1535	1	1	TNF
Disease	612621	MENTAL RETARDATION, AUTOSOMAL DOMINANT 5	OMIM MedGen	0.001137	1	0.0178	0.1535	1	1	SYNGAP1
Disease	cv:C3150275	Complement component 2 deficiency	Clinical Variations	0.001137	1	0.0178	0.1535	1	1	C2
Disease	cv:C3809950	Complement factor B deficiency	Clinical Variations	0.001137	1	0.0178	0.1535	1	1	CFB
Disease	C0275974	Glandular tularemia	DisGeNET BeFree	0.001137	1	0.0178	0.1535	1	1	TNF
Disease	C0854327	Bacillus infection	DisGeNET BeFree	0.001137	1	0.0178	0.1535	1	1	TNF
Disease	C1321781	Malignant chondroid syringoma	DisGeNET BeFree	0.001137	1	0.0178	0.1535	1	1	PHF1
Disease	C1868476	Wegener-Like Granulomatosis	DisGeNET Curated	0.001137	1	0.0178	0.1535	1	1	TAP2
Disease	C4303478	Hughes Stovin syndrome	DisGeNET BeFree	0.001137	1	0.0178	0.1535	1	1	TNF
Disease	C0853070	Uterine ischaemia	DisGeNET BeFree	0.001137	1	0.0178	0.1535	1	1	TNF
Disease	C1848029	Ehlers-Danlos syndrome caused by tenascin-X deficiency	DisGeNET Curated	0.001137	1	0.0178	0.1535	1	1	TNXB
Disease	C0865998	Segmental Ileitis	DisGeNET BeFree	0.001137	1	0.0178	0.1535	1	1	TNF
Disease	C0262509	herpetic neuralgia	DisGeNET BeFree	0.001137	1	0.0178	0.1535	1	1	TNF
Disease	615561	COMPLEMENT FACTOR B DEFICIENCY	OMIM MedGen	0.001137	1	0.0178	0.1535	1	1	CFB
Disease	C2973787	Coxiella burnetii Infection	DisGeNET BeFree	0.001137	1	0.0178	0.1535	1	1	TNF
Disease	C0393725	Eating epilepsy	DisGeNET BeFree	0.001137	1	0.0178	0.1535	1	1	SYNGAP1
Disease	C0393760	Initial insomnia	DisGeNET BeFree	0.001137	1	0.0178	0.1535	1	1	TNF
Disease	C1276238	Delayed adrenarche	DisGeNET BeFree	0.001137	1	0.0178	0.1535	1	1	BRD2
Disease	cv:C1848029	Ehlers-Danlos syndrome due to tenascin-X deficiency	Clinical Variations	0.001137	1	0.0178	0.1535	1	1	TNXB
Disease	C0747195	pancreatitis biliary	DisGeNET BeFree	0.001137	1	0.0178	0.1535	1	1	TNF
Disease	C0948149	Splenic Infection	DisGeNET BeFree	0.001137	1	0.0178	0.1535	1	1	TNF
Disease	cv:C1970254	Leprosy 4	Clinical Variations	0.001137	1	0.0178	0.1535	1	1	LTA
Disease	C2675473	Mental Retardation, Autosomal Dominant 5	DisGeNET Curated	0.001137	1	0.0178	0.1535	1	1	SYNGAP1
Disease	C2242585	Interstitial granulomatous dermatitis	DisGeNET BeFree	0.001137	1	0.0178	0.1535	1	1	TNF
Disease	cv:C4014831	Vesicoureteral reflux 8	Clinical Variations	0.001137	1	0.0178	0.1535	1	1	TNXB
Disease	C0349780	Ischemic myocardial dysfunction	DisGeNET BeFree	0.001137	1	0.0178	0.1535	1	1	TNF
Disease	C2752038	HEMOLYTIC UREMIC SYNDROME, ATYPICAL, SUSCEPTIBILITY TO, 4	DisGeNET Curated	0.001137	1	0.0178	0.1535	1	1	CFB
Disease	C0278716	recurrent Wilms tumor and other childhood kidney tumors	DisGeNET BeFree	0.001137	1	0.0178	0.1535	1	1	TNF
Disease	606408	EHLERS-DANLOS SYNDROME, CLASSIC-LIKE	OMIM MedGen	0.001137	1	0.0178	0.1535	1	1	TNXB
Disease	217000	COMPLEMENT COMPONENT 2 DEFICIENCY	OMIM MedGen	0.001137	1	0.0178	0.1535	1	1	C2
Disease	C0345002	Quadricuspid aortic valve	DisGeNET BeFree	0.001137	1	0.0178	0.1535	1	1	TNXB
Disease	C2363731	Oropharyngeal pain	DisGeNET BeFree	0.001137	1	0.0178	0.1535	1	1	TNF
Disease	C0037018	Shwartzman Phenomenon	DisGeNET BeFree	0.001137	1	0.0178	0.1535	1	1	TNF
Disease	C0017575	Necrotizing Ulcerative Gingivitis	DisGeNET BeFree	0.001137	1	0.0178	0.1535	1	1	CFB
Disease	C0153053	Measles with complication	DisGeNET BeFree	0.001137	1	0.0178	0.1535	1	1	TNF
Disease	C0263506	Perifolliculitis capitis abscedens	DisGeNET BeFree	0.001137	1	0.0178	0.1535	1	1	TNF
Disease	612924	HEMOLYTIC UREMIC SYNDROME, ATYPICAL, SUSCEPTIBILITY TO, 4	OMIM MedGen	0.001137	1	0.0178	0.1535	1	1	CFB
Disease	C0409635	Rheumatoid arthritis of ankle	DisGeNET BeFree	0.001137	1	0.0178	0.1535	1	1	TNF
Disease	C0032227	Pleural effusion disorder	DisGeNET Curated	0.001137	1	0.0178	0.1535	1	1	TNF
Disease	C0339317	Non-infectious anterior uveitis	DisGeNET BeFree	0.001137	1	0.0178	0.1535	1	1	TNF
Disease	C0262981	Interface dermatitis	DisGeNET BeFree	0.001137	1	0.0178	0.1535	1	1	TNF
Disease	cv:C2752038	Atypical hemolytic-uremic syndrome 4	Clinical Variations	0.001137	1	0.0178	0.1535	1	1	CFB
Disease	C4014831	VESICOURETERAL REFLUX 8	DisGeNET Curated	0.001137	1	0.0178	0.1535	1	1	TNXB
Disease	C1963922	Mechanical phlebitis	DisGeNET BeFree	0.001137	1	0.0178	0.1535	1	1	TNF
Disease	607507		OMIM MedGen	0.001137	1	0.0178	0.1535	1	1	LTA
Disease	C0027095	Myosarcoma	DisGeNET BeFree	0.001137	1	0.0178	0.1535	1	1	TNF
Disease	C3809950	COMPLEMENT FACTOR B DEFICIENCY	DisGeNET Curated	0.001137	1	0.0178	0.1535	1	1	CFB
Disease	C4748997	MUCOCUTANEOUS ULCERATION, CHRONIC	DisGeNET BeFree	0.001137	1	0.0178	0.1535	1	1	TNF
Disease	615963	VESICOURETERAL REFLUX 8	OMIM MedGen	0.001137	1	0.0178	0.1535	1	1	TNXB
Disease	610988		OMIM MedGen	0.001137	1	0.0178	0.1535	1	1	LTA
Disease	cv:C1835223	Psoriatic arthritis, susceptibility to	Clinical Variations	0.001137	1	0.0178	0.1535	1	1	LTA
Disease	C0266399	Infantile uterus	DisGeNET BeFree	0.001137	1	0.0178	0.1535	1	1	BRD2
Disease	C3150275	COMPLEMENT COMPONENT 2 DEFICIENCY	DisGeNET Curated	0.001137	1	0.0178	0.1535	1	1	C2
Disease	cv:C2675473	Mental retardation, autosomal dominant 5	Clinical Variations	0.001137	1	0.0178	0.1535	1	1	SYNGAP1
Disease	C0079774	Peripheral T-Cell Lymphoma	DisGeNET BeFree	0.001173	1	0.01827	0.1575	3	186	LTA,TNF,TAP2
Disease	C2362324	Pediatric Obesity	DisGeNET BeFree	0.00121	1	0.01875	0.1617	3	188	GPX5,TNF,GPX6
Disease	C2937365	Recurrent aphthous ulcer	DisGeNET BeFree	0.001237	1	0.01907	0.1644	2	46	LTA,TNF
Disease	C0017921	Glycogen storage disease type II	DisGeNET BeFree	0.001266	1	0.01943	0.1675	3	191	TNF,TNXB,CFB
Disease	C0014743	Erythema Nodosum	DisGeNET BeFree	0.001291	1	0.01971	0.1699	2	47	LTA,TNF
Disease	C0021831	Intestinal Diseases	DisGeNET BeFree	0.001364	1	0.02072	0.1787	3	196	LTA,TNF,BRD2
Disease	C0375071	Malignant neoplasm of vulva	DisGeNET BeFree	0.001402	1	0.02113	0.1822	2	49	LTA,TNF
Disease	C0275518	Acute infectious disease	DisGeNET BeFree	0.001404	1	0.02113	0.1822	3	198	TNF,TAP1,TAP2
Disease	C0026769	Multiple Sclerosis	DisGeNET BeFree	0.001452	1	0.02125	0.1832	7	1599	LTA,TNF,KLRC4-KLRK1,TAP1,TAP2,KLRB1,CFB
Disease	C4551538	refractory multiple myeloma	DisGeNET BeFree	0.00146	1	0.02125	0.1832	2	50	TNF,KLRC4-KLRK1
Disease	C2936858	Congenital adrenal hyperplasia due to 21 hydroxylase deficiency	DisGeNET BeFree	0.00146	1	0.02125	0.1832	2	50	BRD2,TNXB
Disease	C1536085	Geographic Atrophy	DisGeNET BeFree	0.00146	1	0.02125	0.1832	2	50	TNF,CFB
Disease	C1536148	Chocolate cyst of ovary	DisGeNET BeFree	0.00146	1	0.02125	0.1832	2	50	TNF,BRD2
Disease	C0032533	Polymyalgia Rheumatica	DisGeNET BeFree	0.00146	1	0.02125	0.1832	2	50	TNF,KLRC4-KLRK1
Disease	C0263313	Pemphigus Foliaceus	DisGeNET BeFree	0.00146	1	0.02125	0.1832	2	50	LTA,TNF
Disease	C0019159	Hepatitis A	DisGeNET BeFree	0.001509	1	0.02186	0.1885	4	450	TNF,KLRC4-KLRK1,BRD2,KLRB1
Disease	C0162323	Polyarthritis	DisGeNET BeFree	0.001518	1	0.0219	0.1888	2	51	LTA,TNF
Disease	C1527336	Sjogren's Syndrome	DisGeNET BeFree	0.001534	1	0.02201	0.1898	4	452	LTA,TNF,TAP1,TAP2
Disease	C0010823	Cytomegalovirus Infections	DisGeNET BeFree	0.001546	1	0.02209	0.1905	4	453	TNF,KLRC4-KLRK1,KLRB1,KLRA1P
Disease	C0010346	Crohn Disease	DisGeNET BeFree	0.001617	1	0.02289	0.1973	6	1180	LTA,TNF,KLRC4-KLRK1,TAP1,TAP2,CFB
Disease	C2931788	Atypical Hemolytic Uremic Syndrome	DisGeNET BeFree	0.001639	1	0.02289	0.1973	2	53	TNF,CFB
Disease	C0019243	Angioedemas, Hereditary	DisGeNET BeFree	0.001639	1	0.02289	0.1973	2	53	C2,TNF
Disease	C4025886	Severe periodontitis	DisGeNET BeFree	0.001639	1	0.02289	0.1973	2	53	LTA,TNF
Disease	C0042580	Vesico-Ureteral Reflux	DisGeNET BeFree	0.001639	1	0.02289	0.1973	2	53	TNF,TNXB
Disease	C0268287	Deficiency of steroid 21-monooxygenase	DisGeNET BeFree	0.001701	1	0.02365	0.2039	2	54	BRD2,TNXB
Disease	C0852654	21-hydroxylase deficiency	DisGeNET BeFree	0.001764	1	0.02442	0.2105	2	55	BRD2,TNXB
Disease	C1504336	Polypoidal choroidal vasculopathy	DisGeNET BeFree	0.001828	1	0.02464	0.2125	2	56	C2,CFB
Disease	C0278764	Adult Burkitt Lymphoma	DisGeNET BeFree	0.00184	1	0.02464	0.2125	4	475	TNF,KLRC4-KLRK1,TAP1,TAP2
Disease	C0278879	Childhood Burkitt Lymphoma	DisGeNET BeFree	0.001868	1	0.02464	0.2125	4	477	TNF,KLRC4-KLRK1,TAP1,TAP2
Disease	C0036220	Kaposi Sarcoma	DisGeNET BeFree	0.001882	1	0.02464	0.2125	4	478	LTA,TNF,KLRC4-KLRK1,BRD2
Disease	C0002880	Autoimmune hemolytic anemia	DisGeNET BeFree	0.001893	1	0.02464	0.2125	2	57	LTA,TNF
Disease	C0403592	Chronic rejection of renal transplant	DisGeNET BeFree	0.001893	1	0.02464	0.2125	2	57	TNF,KLRC4-KLRK1
Disease	C0026470	Monoclonal Gammopathy of Undetermined Significance	DisGeNET BeFree	0.001923	1	0.02464	0.2125	3	221	LTA,TNF,KLRC4-KLRK1
Disease	C0376545	Hematologic Neoplasms	DisGeNET BeFree	0.001939	1	0.02464	0.2125	5	820	TNF,KLRC4-KLRK1,BRD2,TAP1,TAP2
Disease	C1959635	Parvovirus B19 (disease)	DisGeNET BeFree	0.002026	1	0.02464	0.2125	2	59	TNF,BRD2
Disease	C0010051	Coronary Aneurysm	DisGeNET BeFree	0.002026	1	0.02464	0.2125	2	59	LTA,TNF
Disease	C0003165	Anthracosis	DisGeNET BeFree	0.002026	1	0.02464	0.2125	2	59	LTA,TNF
Disease	C0276623	Chronic viral hepatitis	DisGeNET BeFree	0.002026	1	0.02464	0.2125	2	59	TNF,KLRC4-KLRK1
Disease	C0085083	Ovarian Hyperstimulation Syndrome	DisGeNET BeFree	0.002095	1	0.02464	0.2125	2	60	TNF,BRD2
Disease	C1708350	Hereditary Leiomyomatosis and Renal Cell Cancer	DisGeNET BeFree	0.002164	1	0.02464	0.2125	2	61	LTA,TNF
Disease	C0002390	Extrinsic allergic alveolitis	DisGeNET BeFree	0.002164	1	0.02464	0.2125	2	61	TNF,TAP1
Disease	C0022283	Incontinentia Pigmenti Achromians	DisGeNET BeFree	0.002164	1	0.02464	0.2125	2	61	LTA,TNF
Disease	C1332201	Adult Diffuse Large B-Cell Lymphoma	DisGeNET BeFree	0.002234	1	0.02464	0.2125	4	501	LTA,TNF,BRD2,TAP2
Disease	C0263361	Psoriasis vulgaris	DisGeNET BeFree	0.002235	1	0.02464	0.2125	3	233	LTA,TNF,TAP1
Disease	C0040262	Tinea Versicolor	DisGeNET BeFree	0.002271	1	0.02464	0.2125	1	2	TNF
Disease	C0002893	Refractory anemias	DisGeNET Curated	0.002271	1	0.02464	0.2125	1	2	TNF
Disease	C0039223	Tabes Dorsalis	DisGeNET BeFree	0.002271	1	0.02464	0.2125	1	2	TNF
Disease	C3887503	Neonatal Listeriosis	DisGeNET BeFree	0.002271	1	0.02464	0.2125	1	2	TNF
Disease	C3825246	Diabetes in old age	DisGeNET BeFree	0.002271	1	0.02464	0.2125	1	2	TNF
Disease	C1848029	Ehlers-Danlos syndrome caused by tenascin-X deficiency	DisGeNET BeFree	0.002271	1	0.02464	0.2125	1	2	TNXB
Disease	C1692886	Arthritis, Bacterial	DisGeNET Curated	0.002271	1	0.02464	0.2125	1	2	TNF
Disease	C0311284	Lipoid dermatoarthritis	DisGeNET BeFree	0.002271	1	0.02464	0.2125	1	2	TNF
Disease	C0023860	Listeriosis	DisGeNET Curated	0.002271	1	0.02464	0.2125	1	2	TNF
Disease	C4310614	OTULIN-related autoinflammatory syndrome	DisGeNET BeFree	0.002271	1	0.02464	0.2125	1	2	TNF
Disease	C2936421	Sex Chromosome Disorders of Sex Development	DisGeNET BeFree	0.002271	1	0.02464	0.2125	1	2	BRD2
Disease	C0409974	Lupus Erythematosus	DisGeNET Curated	0.002271	1	0.02464	0.2125	1	2	C2
Disease	C0848538	fluid retention in lung	DisGeNET BeFree	0.002271	1	0.02464	0.2125	1	2	TNF
Disease	C0024131	Lupus Vulgaris	DisGeNET Curated	0.002271	1	0.02464	0.2125	1	2	C2
Disease	C4524805	stage IVA gastric cancer	DisGeNET BeFree	0.002271	1	0.02464	0.2125	1	2	TNF
Disease	C0036216	Sarcoma, Experimental	DisGeNET BeFree	0.002271	1	0.02464	0.2125	1	2	TNF
Disease	C0206617	Cardiovirus Infections	DisGeNET Curated	0.002271	1	0.02464	0.2125	1	2	TNF
Disease	C0008149	Chlamydia Infections	DisGeNET Curated	0.002271	1	0.02464	0.2125	1	2	TNF
Disease	C0152093	Hypermobility syndrome	DisGeNET BeFree	0.002271	1	0.02464	0.2125	1	2	TNXB
Disease	C0426317	Genitourinary symptoms	DisGeNET BeFree	0.002271	1	0.02464	0.2125	1	2	TNXB
Disease	C2717757	Susac Syndrome	DisGeNET BeFree	0.002271	1	0.02464	0.2125	1	2	TNF
Disease	C0393703	Myoclonic Absence Epilepsy	DisGeNET BeFree	0.002271	1	0.02464	0.2125	1	2	SYNGAP1
Disease	C0266928	Rapidly progressive periodontitis	DisGeNET BeFree	0.002271	1	0.02464	0.2125	1	2	CFB
Disease	C4551858	Vesicoureteral Reflux 1	DisGeNET Curated	0.002271	1	0.02464	0.2125	1	2	TNXB
Disease	C0235710	Chest discomfort	DisGeNET BeFree	0.002271	1	0.02464	0.2125	1	2	TNF
Disease	C0409700	Synovitis of knee	DisGeNET BeFree	0.002271	1	0.02464	0.2125	1	2	TNF
Disease	C0679424	iron loading anemia	DisGeNET BeFree	0.002271	1	0.02464	0.2125	1	2	TNF
Disease	C0263776	Coxitis	DisGeNET BeFree	0.002271	1	0.02464	0.2125	1	2	TNF
Disease	C3891815	Arthritis, Suppurative	DisGeNET Curated	0.002271	1	0.02464	0.2125	1	2	TNF
Disease	C0340169	Simple pneumoconiosis	DisGeNET BeFree	0.002271	1	0.02464	0.2125	1	2	TNF
Disease	C0275686	Congenital listeriosis	DisGeNET BeFree	0.002271	1	0.02464	0.2125	1	2	TNF
Disease	C0266652	Abnormal fetus	DisGeNET BeFree	0.002271	1	0.02464	0.2125	1	2	BRD2
Disease	C0268337	Ehlers-Danlos syndrome, type 3 (disorder)	DisGeNET BeFree	0.002271	1	0.02464	0.2125	1	2	TNXB
Disease	C3854422	Root canal infection	DisGeNET BeFree	0.002271	1	0.02464	0.2125	1	2	TNF
Disease	C0031121	Peripheral neuralgia	DisGeNET BeFree	0.002271	1	0.02464	0.2125	1	2	TNF
Disease	C1837593	Prostate Cancer, Hereditary, 4	DisGeNET BeFree	0.002271	1	0.02464	0.2125	1	2	TNF
Disease	C0343900	Histoplasmosis disseminated	DisGeNET BeFree	0.002271	1	0.02464	0.2125	1	2	TNF
Disease	C0003875	Arthritis, Viral	DisGeNET Curated	0.002271	1	0.02464	0.2125	1	2	TNF
Disease	C0003869	Arthritis, Infectious	DisGeNET Curated	0.002271	1	0.02464	0.2125	1	2	TNF
Disease	C0149650	Chronic mastitis	DisGeNET BeFree	0.002271	1	0.02464	0.2125	1	2	TNF
Disease	C0574715	Drug-induced erythema multiforme	DisGeNET BeFree	0.002271	1	0.02464	0.2125	1	2	TNF
Disease	C0343190	Cutaneous polyarteritis nodosa	DisGeNET BeFree	0.002271	1	0.02464	0.2125	1	2	TNF
Disease	C2721575	Ischemic nephropathy	DisGeNET BeFree	0.002271	1	0.02464	0.2125	1	2	TNF
Disease	C2586331	Surrogate mother (family issue)	DisGeNET BeFree	0.002271	1	0.02464	0.2125	1	2	TNF
Disease	C0029883	Otitis Media with Effusion	DisGeNET BeFree	0.002307	1	0.02469	0.2129	2	63	LTA,TNF
Disease	C0338480	Common Migraine	DisGeNET BeFree	0.002307	1	0.02469	0.2129	2	63	LTA,TNF
Disease	C1849193	PEELING SKIN SYNDROME	DisGeNET BeFree	0.002307	1	0.02469	0.2129	2	63	TNF,KLRB1
Disease	C0009326	Collagen Diseases	DisGeNET BeFree	0.002307	1	0.02469	0.2129	2	63	C2,TNF
Disease	C0009324	Ulcerative Colitis	DisGeNET BeFree	0.002422	1	0.0258	0.2224	6	1277	LTA,TNF,KLRC4-KLRK1,TAP1,TAP2,CFB
Disease	C1832588	Chromosome 11p11.2 Deletion Syndrome	DisGeNET BeFree	0.002453	1	0.0258	0.2224	2	65	TNF,KLRB1
Disease	C1328840	Autoimmune Lymphoproliferative Syndrome	DisGeNET BeFree	0.002453	1	0.0258	0.2224	2	65	TNF,TAP1
Disease	C0025229	Melioidosis	DisGeNET BeFree	0.002453	1	0.0258	0.2224	2	65	LTA,TNF
Disease	C0035235	Respiratory Syncytial Virus Infections	DisGeNET BeFree	0.00246	1	0.0258	0.2224	3	241	TNF,KLRC4-KLRK1,TAP1
Disease	C0867389	Chronic graft-versus-host disease	DisGeNET BeFree	0.00246	1	0.0258	0.2224	3	241	LTA,TNF,KLRC4-KLRK1
Disease	C0035305	Retinal Detachment	DisGeNET BeFree	0.002528	1	0.02643	0.2278	2	66	LTA,TNF
Disease	C1384600	Systemic onset juvenile chronic arthritis	DisGeNET BeFree	0.002604	1	0.02712	0.2338	2	67	TNF,KLRC4-KLRK1
Disease	C0006413	Burkitt Lymphoma	DisGeNET BeFree	0.002611	1	0.02712	0.2338	4	523	TNF,KLRC4-KLRK1,TAP1,TAP2
Disease	C0566602	Primary sclerosing cholangitis	DisGeNET BeFree	0.002729	1	0.02747	0.2368	3	250	TNF,KLRC4-KLRK1,CFB
Disease	C0085293	Hepatitis E	DisGeNET BeFree	0.002759	1	0.02747	0.2368	2	69	TNF,BRD2
Disease	C0275524	Coinfection	DisGeNET BeFree	0.002791	1	0.02747	0.2368	3	252	TNF,TAP1,CFB
Disease	C0022572	keratoacanthoma	DisGeNET BeFree	0.002839	1	0.02747	0.2368	2	70	LTA,TNF
Disease	C0002170	Alopecia	DisGeNET BeFree	0.002886	1	0.02747	0.2368	3	255	TNF,KLRC4-KLRK1,TAP1
Disease	C0024141	Lupus Erythematosus, Systemic	DisGeNET Curated	0.002919	1	0.02747	0.2368	2	71	C2,CFB
Disease	C0740380	Varicella zoster	DisGeNET BeFree	0.002919	1	0.02747	0.2368	2	71	TNF,KLRC4-KLRK1
Disease	C0014869	Peptic Esophagitis	DisGeNET BeFree	0.002919	1	0.02747	0.2368	2	71	LTA,TNF
Disease	C0677659	Gastro-esophageal reflux disease with esophagitis	DisGeNET BeFree	0.002919	1	0.02747	0.2368	2	71	LTA,TNF
Disease	C0598894	Monocytic leukemia	DisGeNET BeFree	0.002919	1	0.02747	0.2368	2	71	TNF,KLRC4-KLRK1
Disease	C0036421	Systemic Scleroderma	DisGeNET BeFree	0.00297	1	0.02747	0.2368	5	904	LTA,TNF,TAP1,TAP2,KLRB1
Disease	C0206630	Endometrial Stromal Sarcoma	DisGeNET BeFree	0.003	1	0.02747	0.2368	2	72	PHF1,TNF
Disease	C4275242	Sudden sensorineural hearing loss	DisGeNET BeFree	0.003	1	0.02747	0.2368	2	72	LTA,TNF
Disease	C0677055	CARCINOMA OF VULVA	DisGeNET BeFree	0.003	1	0.02747	0.2368	2	72	LTA,TNF
Disease	C0270853	Juvenile Myoclonic Epilepsy	DisGeNET BeFree	0.003083	1	0.02747	0.2368	2	73	BRD2,TAP1
Disease	C0037928	Spinal Cord Diseases	DisGeNET BeFree	0.003083	1	0.02747	0.2368	2	73	LTA,TNF
Disease	C0014548	Epilepsy, Generalized	DisGeNET BeFree	0.003083	1	0.02747	0.2368	2	73	TAP1,SYNGAP1
Disease	C0023461	Leukemia, Mast-Cell	DisGeNET BeFree	0.003083	1	0.02747	0.2368	2	73	LTA,TNF
Disease	C0162739	HELLP Syndrome	DisGeNET BeFree	0.003166	1	0.02747	0.2368	2	74	TNF,CFB
Disease	C0006272	Bronchiolitis Obliterans	DisGeNET BeFree	0.003166	1	0.02747	0.2368	2	74	TNF,KLRC4-KLRK1
Disease	C0700201	Dyssomnias	DisGeNET BeFree	0.003251	1	0.02747	0.2368	2	75	TNF,BRD2
Disease	C0039494	Temporomandibular Joint Disorders	DisGeNET BeFree	0.003251	1	0.02747	0.2368	2	75	LTA,TNF
Disease	C0334533	Arteriovenous hemangioma	DisGeNET BeFree	0.003251	1	0.02747	0.2368	2	75	TNF,SYNGAP1
Disease	C1333177	Lymphoproliferative Disorder of the Skin	DisGeNET BeFree	0.003251	1	0.02747	0.2368	2	75	TNF,TAP2
Disease	C0042721	Viral hepatitis	DisGeNET BeFree	0.003251	1	0.02747	0.2368	2	75	LTA,TNF
Disease	C0694549	Community acquired pneumonia	DisGeNET BeFree	0.003251	1	0.02747	0.2368	2	75	LTA,TNF
Disease	C0027059	Myocarditis	DisGeNET BeFree	0.003252	1	0.02747	0.2368	3	266	TNF,KLRC4-KLRK1,KLRB1
Disease	C0086445	Idiopathic Membranous Glomerulonephritis	DisGeNET BeFree	0.003336	1	0.02747	0.2368	2	76	LTA,TNF
Disease	C3266262	Multiple Chronic Conditions	DisGeNET BeFree	0.003342	1	0.02747	0.2368	5	929	TNF,KLRC4-KLRK1,BRD2,TAP1,TNXB
Disease	C0085413	Polycystic Kidney, Autosomal Dominant	DisGeNET BeFree	0.003356	1	0.02747	0.2368	3	269	TNF,BRD2,CFB
Disease	C0151859	Polyserositis	DisGeNET BeFree	0.003404	1	0.02747	0.2368	1	3	TNF
Disease	C0341052	Chronic sialadenitis	DisGeNET BeFree	0.003404	1	0.02747	0.2368	1	3	TNF
Disease	cv:C4706552	Familial vesicoureteral reflux	Clinical Variations	0.003404	1	0.02747	0.2368	1	3	TNXB
Disease	C0393995	Quadriplegic cerebral palsy	DisGeNET BeFree	0.003404	1	0.02747	0.2368	1	3	LTA
Disease	C0037579	Soft Tissue Neoplasms	DisGeNET Curated	0.003404	1	0.02747	0.2368	1	3	TNF
Disease	C0151828	Injection site pain	DisGeNET BeFree	0.003404	1	0.02747	0.2368	1	3	TNF
Disease	C0264542	Adhesion of pleura	DisGeNET BeFree	0.003404	1	0.02747	0.2368	1	3	TNF
Disease	C0154933	Adhesions of iris	DisGeNET BeFree	0.003404	1	0.02747	0.2368	1	3	TNF
Disease	C1859518	Beta-Aminoisobutyric Acid, Urinary Excretion of	DisGeNET BeFree	0.003404	1	0.02747	0.2368	1	3	TNF
Disease	C1398301	Short palate	DisGeNET BeFree	0.003404	1	0.02747	0.2368	1	3	TNF
Disease	C0343755	HIV Wasting Syndrome	DisGeNET BeFree	0.003404	1	0.02747	0.2368	1	3	TNF
Disease	C0263949	Proliferative synovitis	DisGeNET BeFree	0.003404	1	0.02747	0.2368	1	3	TNF
Disease	C4050314	ROSE Cluster 3	DisGeNET BeFree	0.003404	1	0.02747	0.2368	1	3	BRD2
Disease	C1290140	Post-streptococcal reactive arthritis	DisGeNET BeFree	0.003404	1	0.02747	0.2368	1	3	TNF
Disease	C0036203	Cutaneous sarcoidosis	DisGeNET BeFree	0.003404	1	0.02747	0.2368	1	3	TNF
Disease	C4706552	Familial vesicoureteral reflux	DisGeNET Curated	0.003404	1	0.02747	0.2368	1	3	TNXB
Disease	C0281774	Acute psychosis	DisGeNET BeFree	0.003404	1	0.02747	0.2368	1	3	TNF
Disease	C0678201	Terminal Ileitis	DisGeNET BeFree	0.003404	1	0.02747	0.2368	1	3	TNF
Disease	C0406735	Hypoplastic enamel-onycholysis-hypohidrosis syndrome	DisGeNET BeFree	0.003404	1	0.02747	0.2368	1	3	TNF
Disease	C0751341	Infectious Myelitis	DisGeNET BeFree	0.003404	1	0.02747	0.2368	1	3	TNF
Disease	C0751349	Myoclonus, Eyelid	DisGeNET BeFree	0.003404	1	0.02747	0.2368	1	3	SYNGAP1
Disease	C0036420	Localized scleroderma	DisGeNET Curated	0.003404	1	0.02747	0.2368	1	3	TNF
Disease	C1960447	Hypergonadotropic amenorrhea	DisGeNET BeFree	0.003404	1	0.02747	0.2368	1	3	BRD2
Disease	C2937222	Chronic ulcerative proctitis	DisGeNET BeFree	0.003404	1	0.02747	0.2368	1	3	TNF
Disease	C1846008	HYPER-IgM IMMUNODEFICIENCY, X-LINKED, WITH ECTODERMAL DYSPLASIA, HYPOHIDROTIC	DisGeNET BeFree	0.003404	1	0.02747	0.2368	1	3	TNF
Disease	C0600228	Cardiopulmonary Arrest	DisGeNET Curated	0.003404	1	0.02747	0.2368	1	3	TNF
Disease	157300	MIGRAINE WITH OR WITHOUT AURA, SUSCEPTIBILITY TO, 1	OMIM MedGen	0.003404	1	0.02747	0.2368	1	3	TNF
Disease	C0745411	irregular bleeding	DisGeNET BeFree	0.003404	1	0.02747	0.2368	1	3	BRD2
Disease	cv:C0042580	Vesicoureteral reflux	Clinical Variations	0.003404	1	0.02747	0.2368	1	3	TNXB
Disease	C0039516	Tennis Elbow	DisGeNET BeFree	0.003404	1	0.02747	0.2368	1	3	TNF
Disease	C0036474	Scurvy	DisGeNET BeFree	0.003404	1	0.02747	0.2368	1	3	TNF
Disease	C0795842	chromosome 11q duplication syndrome	DisGeNET BeFree	0.003404	1	0.02747	0.2368	1	3	TAP2
Disease	C2930898	Benign essential blepharospasm	DisGeNET BeFree	0.003404	1	0.02747	0.2368	1	3	SYNGAP1
Disease	C0340288	Stable angina	DisGeNET Curated	0.003404	1	0.02747	0.2368	1	3	TNF
Disease	C0263560	Chronic ulcer of lower extremity	DisGeNET BeFree	0.003404	1	0.02747	0.2368	1	3	TNF
Disease	C3839524	Anemia in malignant neoplastic disease	DisGeNET BeFree	0.003404	1	0.02747	0.2368	1	3	TNF
Disease	C0265308	Baller-Gerold syndrome	DisGeNET BeFree	0.003404	1	0.02747	0.2368	1	3	TNF
Disease	C3804968	Pathergy reaction	DisGeNET BeFree	0.003404	1	0.02747	0.2368	1	3	TNF
Disease	C0409675	Juvenile ankylosing spondylitis	DisGeNET BeFree	0.003404	1	0.02747	0.2368	1	3	TNF
Disease	C2939127	Indolent ulcer	DisGeNET BeFree	0.003404	1	0.02747	0.2368	1	3	TNF
Disease	C0037926	Compression of spinal cord	DisGeNET Curated	0.003404	1	0.02747	0.2368	1	3	TNF
Disease	C4510989	Vasculitis of medium sized vessel	DisGeNET BeFree	0.003404	1	0.02747	0.2368	1	3	TNF
Disease	C3494360	Prodromal Period	DisGeNET BeFree	0.003404	1	0.02747	0.2368	1	3	TNF
Disease	C1856716	Follicle-stimulating hormone deficiency, isolated	DisGeNET BeFree	0.003404	1	0.02747	0.2368	1	3	BRD2
Disease	C3887485	MIGRAINE WITH OR WITHOUT AURA, SUSCEPTIBILITY TO, 1	DisGeNET Curated	0.003404	1	0.02747	0.2368	1	3	TNF
Disease	cv:C0149931	Migraine	Clinical Variations	0.003404	1	0.02747	0.2368	1	3	TNF
Disease	C1527383	Morphea	DisGeNET Curated	0.003404	1	0.02747	0.2368	1	3	TNF
Disease	C0079218	Fibromatosis, Aggressive	DisGeNET Curated	0.003404	1	0.02747	0.2368	1	3	TNF
Disease	C0338551	Leprosy neuropathy	DisGeNET BeFree	0.003404	1	0.02747	0.2368	1	3	TNF
Disease	C0038529	Subchondral Cysts	DisGeNET BeFree	0.003404	1	0.02747	0.2368	1	3	TNF
Disease	C0742803	Conus Medullaris Syndrome	DisGeNET Curated	0.003404	1	0.02747	0.2368	1	3	TNF
Disease	C3829514	Intrapartum fever	DisGeNET BeFree	0.003404	1	0.02747	0.2368	1	3	TNF
Disease	C0263409	Linear Scleroderma	DisGeNET Curated	0.003404	1	0.02747	0.2368	1	3	TNF
Disease	C1834329	RETINITIS PIGMENTOSA 27	DisGeNET BeFree	0.003404	1	0.02747	0.2368	1	3	TNF
Disease	C0271761	Non-toxic multinodular goiter	DisGeNET BeFree	0.003404	1	0.02747	0.2368	1	3	TNF
Disease	C3900111	Acute motor sensory axonal neuropathy	DisGeNET BeFree	0.003404	1	0.02747	0.2368	1	3	TNF
Disease	C0162836	Hidradenitis Suppurativa	DisGeNET BeFree	0.003423	1	0.02755	0.2375	2	77	TNF,KLRB1
Disease	C0014060	Encephalitis, St. Louis	DisGeNET BeFree	0.003462	1	0.02777	0.2394	3	272	LTA,TNF,TAP2
Disease	C0025517	Metabolic Diseases	DisGeNET BeFree	0.003468	1	0.02777	0.2394	5	937	C2,LTA,TNF,KLRC4-KLRK1,BRD2
Disease	C0043124	West Nile Fever	DisGeNET BeFree	0.003599	1	0.02875	0.2478	2	79	TNF,TAP1
Disease	C0022679	Cystic kidney	DisGeNET BeFree	0.003689	1	0.02938	0.2533	2	80	TNF,CFB
Disease	C0023895	Liver diseases	DisGeNET BeFree	0.003697	1	0.02938	0.2533	5	951	LTA,TNF,KLRC4-KLRK1,TAP1,TAP2
Disease	C0040100	Thymoma	DisGeNET BeFree	0.003718	1	0.02947	0.2541	3	279	LTA,TNF,KLRC4-KLRK1
Disease	C0005956	Bone Marrow Diseases	DisGeNET BeFree	0.00378	1	0.02988	0.2576	2	81	LTA,TNF
Disease	C0019158	Hepatitis	DisGeNET BeFree	0.003836	1	0.03015	0.2599	4	582	TNF,KLRC4-KLRK1,BRD2,KLRB1
Disease	C0035920	Rubella	DisGeNET BeFree	0.003872	1	0.03015	0.2599	2	82	LTA,TNF
Disease	C0154723	Migraine with Aura	DisGeNET BeFree	0.003872	1	0.03015	0.2599	2	82	LTA,TNF
Disease	C0000737	Abdominal Pain	DisGeNET BeFree	0.003872	1	0.03015	0.2599	2	82	TNF,TNXB
Disease	C0032269	Pneumococcal Infections	DisGeNET BeFree	0.003872	1	0.03015	0.2599	2	82	LTA,TNF
Disease	C0406317	Chronic small plaque psoriasis	DisGeNET BeFree	0.003872	1	0.03015	0.2599	2	82	LTA,TNF
Disease	C0020676	Hypothyroidism	DisGeNET BeFree	0.003908	1	0.03024	0.2607	3	284	C2,TNF,BRD2
Disease	C3899278	Early Rheumatoid Arthritis	DisGeNET BeFree	0.003964	1	0.03024	0.2607	2	83	TNF,KLRB1
Disease	C1519666	Tumor-Associated Vasculature	DisGeNET BeFree	0.004058	1	0.03024	0.2607	2	84	TNF,KLRB1
Disease	C1262091	Lymphocytic infiltration	DisGeNET BeFree	0.004058	1	0.03024	0.2607	2	84	LTA,TNF
Disease	C1960398	HER2-positive carcinoma of breast	DisGeNET BeFree	0.004064	1	0.03024	0.2607	3	288	TNF,KLRC4-KLRK1,TAP1
Disease	C0030481	Tropical Spastic Paraparesis	DisGeNET BeFree	0.004249	1	0.03024	0.2607	2	86	TNF,KLRC4-KLRK1
Disease	C0013295	Duodenal Ulcer	DisGeNET BeFree	0.004249	1	0.03024	0.2607	2	86	LTA,TNF
Disease	C0039101	synovial sarcoma	DisGeNET BeFree	0.004265	1	0.03024	0.2607	3	293	TNF,TAP1,CFB
Disease	C0856825	Acute GVH disease	DisGeNET BeFree	0.004305	1	0.03024	0.2607	3	294	LTA,TNF,KLRC4-KLRK1
Disease	C2936664	Acquired Hypogammaglobulinemia	DisGeNET BeFree	0.004346	1	0.03024	0.2607	2	87	LTA,TNF
Disease	C0815107	psychological distress	DisGeNET BeFree	0.004346	1	0.03024	0.2607	2	87	TNF,CFB
Disease	C0003864	Arthritis	DisGeNET BeFree	0.00443	1	0.03024	0.2607	5	992	LTA,TNF,TAP2,CFB,CLEC2A
Disease	C1279945	Acute interstitial pneumonia	DisGeNET BeFree	0.004444	1	0.03024	0.2607	2	88	LTA,TNF
Disease	C3489728	Familial intrahepatic cholestasis of pregnancy	DisGeNET Curated	0.004536	1	0.03024	0.2607	1	4	TNF
Disease	C0398795	Secondary immune deficiency disorder	DisGeNET BeFree	0.004536	1	0.03024	0.2607	1	4	TNF
Disease	C0854258	Pseudoprecocious puberty	DisGeNET BeFree	0.004536	1	0.03024	0.2607	1	4	BRD2
Disease	C1168305	Corneal melt	DisGeNET BeFree	0.004536	1	0.03024	0.2607	1	4	TNF
Disease	C0343755	HIV Wasting Syndrome	DisGeNET Curated	0.004536	1	0.03024	0.2607	1	4	TNF
Disease	C0338375	Aseptic peritonitis	DisGeNET BeFree	0.004536	1	0.03024	0.2607	1	4	TNF
Disease	C4531177	Sleep onset Insomnia	DisGeNET BeFree	0.004536	1	0.03024	0.2607	1	4	TNF
Disease	C3872560	Acute vascular graft rejection	DisGeNET BeFree	0.004536	1	0.03024	0.2607	1	4	TNF
Disease	C1384582	Primary testicular failure	DisGeNET BeFree	0.004536	1	0.03024	0.2607	1	4	BRD2
Disease	C0259813	Drop Attack	DisGeNET BeFree	0.004536	1	0.03024	0.2607	1	4	SYNGAP1
Disease	C2826320	Refractory Neutropenia	DisGeNET BeFree	0.004536	1	0.03024	0.2607	1	4	TNF
Disease	C0264394	Paraseptal emphysema	DisGeNET BeFree	0.004536	1	0.03024	0.2607	1	4	TNF
Disease	C1861732	SPINOCEREBELLAR ATAXIA 29	DisGeNET BeFree	0.004536	1	0.03024	0.2607	1	4	TNF
Disease	C1336050	Spinal Degenerative Disorder	DisGeNET BeFree	0.004536	1	0.03024	0.2607	1	4	TNF
Disease	C1272657	Secondary angle-closure glaucoma - synechial	DisGeNET BeFree	0.004536	1	0.03024	0.2607	1	4	TNF
Disease	C0340354	Q fever endocarditis	DisGeNET BeFree	0.004536	1	0.03024	0.2607	1	4	TNF
Disease	C0032045	Placenta Disorders	DisGeNET Curated	0.004536	1	0.03024	0.2607	1	4	TNF
Disease	C0376416	Hibernation, Myocardial	DisGeNET Curated	0.004536	1	0.03024	0.2607	1	4	TNF
Disease	C0032963	Pregnancy Complications, Cardiovascular	DisGeNET Curated	0.004536	1	0.03024	0.2607	1	4	TNF
Disease	C0554021	Recurrent mouth ulcers	DisGeNET BeFree	0.004536	1	0.03024	0.2607	1	4	TNF
Disease	C0221165	Diplegia	DisGeNET BeFree	0.004536	1	0.03024	0.2607	1	4	TNF
Disease	C2362320	Subacute cutaneous lupus	DisGeNET BeFree	0.004536	1	0.03024	0.2607	1	4	TNF
Disease	C0155943	Arthralgia of temporomandibular joint	DisGeNET BeFree	0.004536	1	0.03024	0.2607	1	4	TNF
Disease	C2931031	Pseudoangiomatous stromal hyperplasia	DisGeNET BeFree	0.004536	1	0.03024	0.2607	1	4	TNF
Disease	C2960634	Reactivation of hepatitis B viral hepatitis	DisGeNET BeFree	0.004536	1	0.03024	0.2607	1	4	TNF
Disease	C0038364	Stomatitis, Denture	DisGeNET BeFree	0.004536	1	0.03024	0.2607	1	4	TNF
Disease	C0339165	Perennial allergic conjunctivitis	DisGeNET BeFree	0.004536	1	0.03024	0.2607	1	4	TNF
Disease	C4303148	Meningitis caused by Streptococcus agalactiae	DisGeNET BeFree	0.004536	1	0.03024	0.2607	1	4	TNF
Disease	C0333040	Fungus ball	DisGeNET BeFree	0.004536	1	0.03024	0.2607	1	4	TNF
Disease	C0042580	Vesico-Ureteral Reflux	DisGeNET Curated	0.004536	1	0.03024	0.2607	1	4	TNXB
Disease	C0028242	Nocardia Infections	DisGeNET BeFree	0.004536	1	0.03024	0.2607	1	4	TNF
Disease	C0206145	Stunned Myocardium	DisGeNET Curated	0.004536	1	0.03024	0.2607	1	4	TNF
Disease	C0206146	Myocardial Stunning	DisGeNET Curated	0.004536	1	0.03024	0.2607	1	4	TNF
Disease	C1263855	Lumbar radiculopathy	DisGeNET BeFree	0.004536	1	0.03024	0.2607	1	4	TNF
Disease	C0206114	Periodontal Attachment Loss	DisGeNET BeFree	0.004536	1	0.03024	0.2607	1	4	TNF
Disease	C4727077	locally advanced squamous cell carcinoma of the skin	DisGeNET BeFree	0.004536	1	0.03024	0.2607	1	4	TNF
Disease	C0243001	Abdominal Abscess	DisGeNET BeFree	0.004536	1	0.03024	0.2607	1	4	TNF
Disease	C0877521	Chronic synovitis	DisGeNET BeFree	0.004536	1	0.03024	0.2607	1	4	TNF
Disease	C0339303	Corneal graft rejection	DisGeNET BeFree	0.004536	1	0.03024	0.2607	1	4	TNF
Disease	C0008780	Ciliary Motility Disorders	DisGeNET BeFree	0.004536	1	0.03024	0.2607	1	4	KIFC1
Disease	C0264732	Cardiac dilatation	DisGeNET BeFree	0.004536	1	0.03024	0.2607	1	4	TNF
Disease	C0014534	Epididymitis	DisGeNET BeFree	0.004536	1	0.03024	0.2607	1	4	TNF
Disease	C0406217	Actinic prurigo	DisGeNET BeFree	0.004536	1	0.03024	0.2607	1	4	TNF
Disease	C0011644	Scleroderma	DisGeNET Curated	0.004536	1	0.03024	0.2607	1	4	TNF
Disease	C1868677	PHOTOPAROXYSMAL RESPONSE 1	DisGeNET BeFree	0.004536	1	0.03024	0.2607	1	4	TNF
Disease	C1142025	Stage IV Esophageal Squamous Cell Carcinoma	DisGeNET BeFree	0.004536	1	0.03024	0.2607	1	4	LTA
Disease	C4076304	Dental plaque induced gingivitis	DisGeNET BeFree	0.004536	1	0.03024	0.2607	1	4	TNF
Disease	C0020433	Hyperbilirubinemia	DisGeNET Curated	0.004536	1	0.03024	0.2607	1	4	TNF
Disease	C0340909	Arteriovenous fistula thrombosis	DisGeNET BeFree	0.004536	1	0.03024	0.2607	1	4	TNF
Disease	C2932716	Pseudohypoparathyroidism Type 1C	DisGeNET BeFree	0.004536	1	0.03024	0.2607	1	4	BRD2
Disease	C3662528	Discogenic pain	DisGeNET BeFree	0.004536	1	0.03024	0.2607	1	4	TNF
Disease	C0393489	Vacuolar myelopathy	DisGeNET BeFree	0.004536	1	0.03024	0.2607	1	4	TNF
Disease	C0751615	Intracranial Arachnoid Cysts	DisGeNET BeFree	0.004536	1	0.03024	0.2607	1	4	TNF
Disease	C2732281	Secondary osteoarthritis	DisGeNET BeFree	0.004536	1	0.03024	0.2607	1	4	TNF
Disease	C0041948	Uremia	DisGeNET BeFree	0.004543	1	0.03024	0.2607	2	89	TNF,CFB
Disease	C0042900	Vitiligo	DisGeNET BeFree	0.004641	1	0.03058	0.2636	3	302	LTA,TNF,TAP1
Disease	C1847835	VITILIGO-ASSOCIATED MULTIPLE AUTOIMMUNE DISEASE SUSCEPTIBILITY 1 (finding)	DisGeNET BeFree	0.004641	1	0.03058	0.2636	3	302	LTA,TNF,TAP1
Disease	C0006309	Brucellosis	DisGeNET BeFree	0.004643	1	0.03058	0.2636	2	90	LTA,TNF
Disease	C0701807	Acute anterior uveitis	DisGeNET BeFree	0.004643	1	0.03058	0.2636	2	90	TNF,CFB
Disease	C0949691	Spondylarthropathies	DisGeNET BeFree	0.004643	1	0.03058	0.2636	2	90	LTA,TNF
Disease	C0242383	Age related macular degeneration	DisGeNET BeFree	0.004696	1	0.03086	0.2661	4	616	C2,TNF,TNXB,CFB
Disease	C0042341	Varicocele	DisGeNET BeFree	0.004744	1	0.03105	0.2677	2	91	TNF,BRD2
Disease	C0270850	Idiopathic generalized epilepsy	DisGeNET BeFree	0.004744	1	0.03105	0.2677	2	91	BRD2,SYNGAP1
Disease	C0019348	Herpes Simplex Infections	DisGeNET BeFree	0.004916	1	0.0321	0.2768	4	624	LTA,TNF,KLRC4-KLRK1,TAP1
Disease	C0438696	Suicidal	DisGeNET BeFree	0.00495	1	0.03226	0.2781	2	93	TNF,BRD2
Disease	C0030193	Pain	DisGeNET BeFree	0.005063	1	0.03251	0.2803	6	1480	LTA,TNF,KLRC4-KLRK1,BRD2,TAP2,CFB
Disease	C0279626	Squamous cell carcinoma of esophagus	DisGeNET Curated	0.005159	1	0.03251	0.2803	2	95	LTA,TNXB
Disease	C0027051	Myocardial Infarction	DisGeNET Curated	0.005159	1	0.03251	0.2803	2	95	LTA,TNF
Disease	C1275122	Familial multiple trichoepitheliomata	DisGeNET BeFree	0.005311	1	0.03251	0.2803	3	317	LTA,TNF,TAP2
Disease	C0919747	Cytokine storm	DisGeNET BeFree	0.005372	1	0.03251	0.2803	2	97	LTA,TNF
Disease	C0521585	Gastrointestinal mucositis	DisGeNET BeFree	0.00548	1	0.03251	0.2803	2	98	TNF,KLRB1
Disease	C0520463	Chronic active hepatitis	DisGeNET BeFree	0.00559	1	0.03251	0.2803	2	99	TNF,TNXB
Disease	C0085129	Bronchial Hyperreactivity	DisGeNET BeFree	0.00559	1	0.03251	0.2803	2	99	LTA,TNF
Disease	C0554591	Polymyositis, Idiopathic	DisGeNET Curated	0.005667	1	0.03251	0.2803	1	5	TNF
Disease	C0699757	Acute alcoholism	DisGeNET BeFree	0.005667	1	0.03251	0.2803	1	5	TNF
Disease	C0024116	Lung Diseases, Fungal	DisGeNET BeFree	0.005667	1	0.03251	0.2803	1	5	TNF
Disease	C2350873	Beryllium Disease	DisGeNET BeFree	0.005667	1	0.03251	0.2803	1	5	TNF
Disease	C0008062	Child Sexual Abuse	DisGeNET BeFree	0.005667	1	0.03251	0.2803	1	5	TNF
Disease	C0263984	Polymyositis Ossificans	DisGeNET Curated	0.005667	1	0.03251	0.2803	1	5	TNF
Disease	C0154947	Anatomical narrow angle glaucoma	DisGeNET BeFree	0.005667	1	0.03251	0.2803	1	5	TNF
Disease	C1864873	Testicular Microlithiasis	DisGeNET BeFree	0.005667	1	0.03251	0.2803	1	5	BRD2
Disease	C1566302	Preterm Premature Rupture of Fetal Membranes	DisGeNET BeFree	0.005667	1	0.03251	0.2803	1	5	TNF
Disease	C0024138	Lupus Erythematosus, Discoid	DisGeNET Curated	0.005667	1	0.03251	0.2803	1	5	C2
Disease	C0268707	Uremic encephalopathy	DisGeNET BeFree	0.005667	1	0.03251	0.2803	1	5	TNF
Disease	C3275447	Ogden syndrome	DisGeNET BeFree	0.005667	1	0.03251	0.2803	1	5	BRD2
Disease	C0221227	Centriacinar Emphysema	DisGeNET BeFree	0.005667	1	0.03251	0.2803	1	5	TNF
Disease	C0234507	Anosognosia	DisGeNET BeFree	0.005667	1	0.03251	0.2803	1	5	BRD2
Disease	C1387925	Abnormality of limbs	DisGeNET BeFree	0.005667	1	0.03251	0.2803	1	5	TNF
Disease	C0393720	Reflex Epilepsy, Photosensitive	DisGeNET BeFree	0.005667	1	0.03251	0.2803	1	5	BRD2
Disease	C0270968	Limb-girdle muscular dystrophy type 2H	DisGeNET BeFree	0.005667	1	0.03251	0.2803	1	5	TNF
Disease	C0521173	Granulomatosis	DisGeNET BeFree	0.005667	1	0.03251	0.2803	1	5	TNF
Disease	C3472600	Chronic hepatitis E	DisGeNET BeFree	0.005667	1	0.03251	0.2803	1	5	TNF
Disease	C3899844	C4 Deficiency	DisGeNET BeFree	0.005667	1	0.03251	0.2803	1	5	CFB
Disease	C0855069	Recurrent Rhabdomyosarcoma	DisGeNET BeFree	0.005667	1	0.03251	0.2803	1	5	TNF
Disease	C2242539	Subcutaneous infection	DisGeNET BeFree	0.005667	1	0.03251	0.2803	1	5	TNF
Disease	C0239161	Dactylitis	DisGeNET BeFree	0.005667	1	0.03251	0.2803	1	5	TNF
Disease	C0270846	Epileptic drop attack	DisGeNET BeFree	0.005667	1	0.03251	0.2803	1	5	SYNGAP1
Disease	C1278797	Postnatal infection	DisGeNET BeFree	0.005667	1	0.03251	0.2803	1	5	KLRB1
Disease	C0085655	Polymyositis	DisGeNET Curated	0.005667	1	0.03251	0.2803	1	5	TNF
Disease	C0730295	BASAL LAMINAR DRUSEN (disorder)	DisGeNET BeFree	0.005667	1	0.03251	0.2803	1	5	CFB
Disease	C0263859	Synovitis, Acne, Pustulosis, Hyperostosis, and Osteitis Syndrome	DisGeNET Curated	0.005667	1	0.03251	0.2803	1	5	TNF
Disease	C1141920	Shunt infection	DisGeNET BeFree	0.005667	1	0.03251	0.2803	1	5	TNF
Disease	C4552332	Congenital Zika syndrome	DisGeNET BeFree	0.005667	1	0.03251	0.2803	1	5	TNF
Disease	C2243080	Intestinal necrosis	DisGeNET BeFree	0.005667	1	0.03251	0.2803	1	5	TNF
Disease	C0032241	Pleuropneumonia	DisGeNET BeFree	0.005667	1	0.03251	0.2803	1	5	TNF
Disease	C0346304	Gonadotroph adenoma	DisGeNET BeFree	0.005667	1	0.03251	0.2803	1	5	BRD2
Disease	C0278649	Recurrent Childhood Rhabdomyosarcoma	DisGeNET BeFree	0.005667	1	0.03251	0.2803	1	5	TNF
Disease	C0153257	Primary pulmonary coccidioidomycosis	DisGeNET BeFree	0.005667	1	0.03251	0.2803	1	5	TNF
Disease	C1536021	Dysbacteriosis	DisGeNET BeFree	0.005667	1	0.03251	0.2803	1	5	TNF
Disease	C0019187	Hepatitis, Alcoholic	DisGeNET Curated	0.005667	1	0.03251	0.2803	1	5	TNF
Disease	C3889038	Non-radiographic axial spondyloarthritis	DisGeNET BeFree	0.005667	1	0.03251	0.2803	1	5	TNF
Disease	C0018790	Cardiac Arrest	DisGeNET Curated	0.005667	1	0.03251	0.2803	1	5	TNF
Disease	C1533060	Multifocal choroiditis	DisGeNET BeFree	0.005667	1	0.03251	0.2803	1	5	TNF
Disease	C0574002	Edema of foot (finding)	DisGeNET BeFree	0.005667	1	0.03251	0.2803	1	5	TNF
Disease	C0399406	Irreversible pulpitis	DisGeNET BeFree	0.005667	1	0.03251	0.2803	1	5	TNF
Disease	C0887866	Monckeberg Medial Calcific Sclerosis	DisGeNET BeFree	0.005667	1	0.03251	0.2803	1	5	TNF
Disease	C4023028	Granulocytic hyperplasia	DisGeNET BeFree	0.005667	1	0.03251	0.2803	1	5	KLRB1
Disease	C0031903	Pigeon Breeder's Lung	DisGeNET BeFree	0.005667	1	0.03251	0.2803	1	5	TNF
Disease	C0272238	Transient hypogammaglobulinemia of infancy	DisGeNET BeFree	0.005667	1	0.03251	0.2803	1	5	TNF
Disease	C0341335	Cytomegaloviral colitis	DisGeNET BeFree	0.005667	1	0.03251	0.2803	1	5	TNF
Disease	C0340030	Pleural plaque	DisGeNET BeFree	0.005667	1	0.03251	0.2803	1	5	KLRC4-KLRK1
Disease	C0238374	PITUITARY ADENOMA, NON-SECRETING	DisGeNET BeFree	0.005667	1	0.03251	0.2803	1	5	KLRC4-KLRK1
Disease	C1947968	Carcinoma Metastatic to the Skin	DisGeNET BeFree	0.005667	1	0.03251	0.2803	1	5	CFB
Disease	C0011630	Dermatomycoses	DisGeNET BeFree	0.005667	1	0.03251	0.2803	1	5	TNF
Disease	C0524610	Chronic Alcoholic Hepatitis	DisGeNET Curated	0.005667	1	0.03251	0.2803	1	5	TNF
Disease	C3164780	Clinical sepsis	DisGeNET BeFree	0.005667	1	0.03251	0.2803	1	5	TNF
Disease	C0423732	After pains	DisGeNET BeFree	0.005667	1	0.03251	0.2803	1	5	TNF
Disease	C0948480	Coronary Restenosis	DisGeNET Curated	0.005667	1	0.03251	0.2803	1	5	TNF
Disease	C0851162	Infections of musculoskeletal system	DisGeNET BeFree	0.005667	1	0.03251	0.2803	1	5	KLRC4-KLRK1
Disease	C0013369	Dysentery	DisGeNET BeFree	0.005667	1	0.03251	0.2803	1	5	TNF
Disease	C0020456	Hyperglycemia	DisGeNET BeFree	0.005684	1	0.03255	0.2806	5	1052	GPX5,LTA,TNF,KLRC4-KLRK1,BRD2
Disease	C0349530	Early gastric cancer	DisGeNET BeFree	0.0057	1	0.03258	0.2809	2	100	TNF,KLRC4-KLRK1
Disease	C0029172	Oral Submucous Fibrosis	DisGeNET BeFree	0.005811	1	0.03315	0.2858	2	101	TNF,BRD2
Disease	C0023646	Lichen Planus	DisGeNET BeFree	0.005923	1	0.03373	0.2908	2	102	LTA,TNF
Disease	C0085077	Sweet Syndrome	DisGeNET BeFree	0.006036	1	0.03412	0.2942	2	103	TNF,CFB
Disease	C0162565	Acute intermittent porphyria	DisGeNET BeFree	0.006036	1	0.03412	0.2942	2	103	LTA,TNF
Disease	C0206081	Hyperandrogenism	DisGeNET BeFree	0.006036	1	0.03412	0.2942	2	103	TNF,BRD2
Disease	C0024894	Mastitis	DisGeNET BeFree	0.006036	1	0.03412	0.2942	2	103	TNF,CFB
Disease	C0002893	Refractory anemias	DisGeNET BeFree	0.006087	1	0.03435	0.2961	3	333	LTA,TNF,KLRB1
Disease	C0003862	Arthralgia	DisGeNET BeFree	0.00615	1	0.03443	0.2968	2	104	TNF,TNXB
Disease	C0011615	Dermatitis, Atopic	DisGeNET BeFree	0.006186	1	0.03443	0.2968	4	666	LTA,TNF,TAP1,TAP2
Disease	C0086981	Sicca Syndrome	DisGeNET BeFree	0.006265	1	0.03443	0.2968	2	105	TNF,CFB
Disease	C0476089	Endometrial Carcinoma	DisGeNET BeFree	0.006446	1	0.03443	0.2968	6	1555	LTA,TNF,BRD2,TAP1,TNXB,KIFC1
Disease	C4552766	Miscarriage	DisGeNET BeFree	0.006447	1	0.03443	0.2968	3	340	TNF,KLRC4-KLRK1,BRD2
Disease	C0345967	Malignant mesothelioma	DisGeNET BeFree	0.006605	1	0.03443	0.2968	3	343	TNF,KLRC4-KLRK1,TNXB
Disease	C0013595	Eczema	DisGeNET BeFree	0.006654	1	0.03443	0.2968	4	680	LTA,TNF,TAP1,TAP2
Disease	C0039263	Takayasu Arteritis	DisGeNET BeFree	0.006736	1	0.03443	0.2968	2	109	TNF,RPS9
Disease	C1332922	Cervical Squamous Intraepithelial Neoplasia	DisGeNET BeFree	0.006736	1	0.03443	0.2968	2	109	TNF,TAP1
Disease	C0026896	Myasthenia Gravis	DisGeNET Curated	0.006797	1	0.03443	0.2968	1	6	CFB
Disease	C0022415	Joint Tuberculosis	DisGeNET BeFree	0.006797	1	0.03443	0.2968	1	6	TNF
Disease	C3826604	Celiac disease in children	DisGeNET BeFree	0.006797	1	0.03443	0.2968	1	6	TNF
Disease	C1858266	Bare Lymphocyte Syndrome, Type I	DisGeNET BeFree	0.006797	1	0.03443	0.2968	1	6	TAP2
Disease	C4511595	Methamphetamine intoxication	DisGeNET BeFree	0.006797	1	0.03443	0.2968	1	6	TNF
Disease	C0271642	Fibrocalculous pancreatic diabetes	DisGeNET BeFree	0.006797	1	0.03443	0.2968	1	6	TNF
Disease	C3665951	Influenza due to Influenza A virus subtype H7N9	DisGeNET BeFree	0.006797	1	0.03443	0.2968	1	6	KLRB1
Disease	C0860168	Distal colitis	DisGeNET BeFree	0.006797	1	0.03443	0.2968	1	6	TNF
Disease	C0036981	Endotoxic shock	DisGeNET Curated	0.006797	1	0.03443	0.2968	1	6	TNF
Disease	C0036983	Septic Shock	DisGeNET Curated	0.006797	1	0.03443	0.2968	1	6	TNF
Disease	C3665858	Parenteral nutrition associated liver disease	DisGeNET BeFree	0.006797	1	0.03443	0.2968	1	6	TNF
Disease	C4268691	Tumor necrosis factor receptor associated periodic syndrome [TRAPS]	DisGeNET BeFree	0.006797	1	0.03443	0.2968	1	6	TNF
Disease	C0553573	Primary infertility	DisGeNET BeFree	0.006797	1	0.03443	0.2968	1	6	BRD2
Disease	C0152068	Echinococcus granulosus infection	DisGeNET BeFree	0.006797	1	0.03443	0.2968	1	6	TNF
Disease	C0600327	Toxic Shock Syndrome	DisGeNET Curated	0.006797	1	0.03443	0.2968	1	6	TNF
Disease	C2937224	Constitutional obesity	DisGeNET BeFree	0.006797	1	0.03443	0.2968	1	6	BRD2
Disease	C1861689	KLIPPEL-FEIL SYNDROME, AUTOSOMAL DOMINANT	DisGeNET BeFree	0.006797	1	0.03443	0.2968	1	6	BRD2
Disease	C0270913	Charcot-Marie-Tooth disease, Type 1C	DisGeNET BeFree	0.006797	1	0.03443	0.2968	1	6	TNF
Disease	C0151664	Gastrointestinal perforation	DisGeNET BeFree	0.006797	1	0.03443	0.2968	1	6	TNXB
Disease	C1960539	Aromatase deficiency	DisGeNET BeFree	0.006797	1	0.03443	0.2968	1	6	BRD2
Disease	C0869523	Carditis	DisGeNET Curated	0.006797	1	0.03443	0.2968	1	6	TNF
Disease	C0751340	Myasthenia Gravis, Ocular	DisGeNET Curated	0.006797	1	0.03443	0.2968	1	6	CFB
Disease	C0751339	Myasthenia Gravis, Generalized	DisGeNET Curated	0.006797	1	0.03443	0.2968	1	6	CFB
Disease	C3489576	Sexual Violence	DisGeNET BeFree	0.006797	1	0.03443	0.2968	1	6	TNF
Disease	C4268741	Age-related sarcopenia	DisGeNET BeFree	0.006797	1	0.03443	0.2968	1	6	TNF
Disease	C0398350	Acute cardiac pulmonary edema	DisGeNET BeFree	0.006797	1	0.03443	0.2968	1	6	TNF
Disease	C0917990	Acro-Osteolysis	DisGeNET BeFree	0.006797	1	0.03443	0.2968	1	6	TNF
Disease	C0553713	BREAST PAIN FEMALE	DisGeNET BeFree	0.006797	1	0.03443	0.2968	1	6	TNF
Disease	C0032226	Pleural Diseases	DisGeNET BeFree	0.006797	1	0.03443	0.2968	1	6	TNF
Disease	C0852920	Colitis aggravated	DisGeNET BeFree	0.006797	1	0.03443	0.2968	1	6	TNF
Disease	C0544015	Fuchs' syndrome	DisGeNET BeFree	0.006797	1	0.03443	0.2968	1	6	TNF
Disease	C0221763	Chronic cystitis	DisGeNET BeFree	0.006797	1	0.03443	0.2968	1	6	TNF
Disease	C1708272	HIV lipodystrophy	DisGeNET BeFree	0.006797	1	0.03443	0.2968	1	6	TNF
Disease	C0865440	(non-specific) purulent meningitis	DisGeNET BeFree	0.006797	1	0.03443	0.2968	1	6	TNF
Disease	C0035242	Respiratory Tract Diseases	DisGeNET Curated	0.006797	1	0.03443	0.2968	1	6	TNF
Disease	C0585274	Periodic syndrome	DisGeNET BeFree	0.006797	1	0.03443	0.2968	1	6	TNF
Disease	C2959547	Endometrial sarcoma	DisGeNET BeFree	0.006797	1	0.03443	0.2968	1	6	PHF1
Disease	C1864445	Histiocytosis with joint contractures and sensorineural deafness	DisGeNET BeFree	0.006797	1	0.03443	0.2968	1	6	TNF
Disease	C0029458	Osteoporosis, Postmenopausal	DisGeNET Curated	0.006797	1	0.03443	0.2968	1	6	TNF
Disease	C0268338	Ehlers-Danlos Syndrome, Type IV	DisGeNET BeFree	0.006797	1	0.03443	0.2968	1	6	TNXB
Disease	C0032231	Pleurisy	DisGeNET Curated	0.006797	1	0.03443	0.2968	1	6	TNF
Disease	C0342510	Ovarian dysgenesis	DisGeNET BeFree	0.006797	1	0.03443	0.2968	1	6	BRD2
Disease	C0010246	Coxsackievirus Infections	DisGeNET Curated	0.006797	1	0.03443	0.2968	1	6	TNF
Disease	C2063407	viral hepatitis E infection	DisGeNET BeFree	0.006797	1	0.03443	0.2968	1	6	TNF
Disease	C2242816	Chronic secretory otitis media	DisGeNET BeFree	0.006797	1	0.03443	0.2968	1	6	TNF
Disease	C1442786	Acute respiratory tract infection	DisGeNET BeFree	0.006797	1	0.03443	0.2968	1	6	TNF
Disease	C1262005	Ischaemic cerebral infarction	DisGeNET BeFree	0.006797	1	0.03443	0.2968	1	6	TNF
Disease	C0748052	Erythrodermic psoriasis	DisGeNET BeFree	0.006797	1	0.03443	0.2968	1	6	TNF
Disease	C3826452	Diarrhea in children	DisGeNET BeFree	0.006797	1	0.03443	0.2968	1	6	TNF
Disease	C0264684	Coronary arteritis	DisGeNET BeFree	0.006797	1	0.03443	0.2968	1	6	TNF
Disease	C0392998	Carcinosarcoma of ovary	DisGeNET BeFree	0.006797	1	0.03443	0.2968	1	6	TNF
Disease	C0027059	Myocarditis	DisGeNET Curated	0.006797	1	0.03443	0.2968	1	6	TNF
Disease	C0457950	Acute low back pain	DisGeNET BeFree	0.006797	1	0.03443	0.2968	1	6	TNF
Disease	C2986536	Bisphosphonate-associated osteonecrosis	DisGeNET BeFree	0.006797	1	0.03443	0.2968	1	6	TNF
Disease	C1391732	Cancer cachexia	DisGeNET BeFree	0.006856	1	0.03456	0.2979	2	110	TNF,BRD2
Disease	C0920350	Autoimmune thyroiditis	DisGeNET BeFree	0.006856	1	0.03456	0.2979	2	110	LTA,TNF
Disease	C1175175	Severe Acute Respiratory Syndrome	DisGeNET BeFree	0.006856	1	0.03456	0.2979	2	110	TNF,BRD2
Disease	C0272286	Thrombocytopenia due to platelet alloimmunization	DisGeNET BeFree	0.006977	1	0.03505	0.3022	2	111	LTA,TNF
Disease	C0003962	Ascites	DisGeNET BeFree	0.006977	1	0.03505	0.3022	2	111	TNF,KLRC4-KLRK1
Disease	C0033860	Psoriasis	DisGeNET BeFree	0.006988	1	0.03505	0.3022	5	1105	LTA,TNF,TAP1,TAP2,TNXB
Disease	C0042109	Urticaria	DisGeNET BeFree	0.007099	1	0.03549	0.306	2	112	TNF,CFB
Disease	C0746102	Chronic lung disease	DisGeNET BeFree	0.007099	1	0.03549	0.306	2	112	TNF,TAP2
Disease	C0085695	Chronic gastritis	DisGeNET BeFree	0.007346	1	0.03661	0.3156	2	114	LTA,TNF
Disease	C0019340	Herpes NOS	DisGeNET BeFree	0.007346	1	0.03661	0.3156	2	114	LTA,TNF
Disease	C4722518	Triple-Negative Breast Carcinoma	DisGeNET BeFree	0.007357	1	0.03661	0.3156	6	1598	TNF,KLRC4-KLRK1,BRD2,KLRB1,CFB,KIFC1
Disease	C0242584	Autoimmune thrombocytopenia	DisGeNET BeFree	0.007471	1	0.03701	0.3191	2	115	LTA,TNF
Disease	C3469521	FANCONI ANEMIA, COMPLEMENTATION GROUP A (disorder)	DisGeNET BeFree	0.007545	1	0.03701	0.3191	3	360	PHF1,TNF,TAP2
Disease	C2936719	Mechanical Allodynia	DisGeNET BeFree	0.007661	1	0.03701	0.3191	3	362	TNF,BRD2,TAP2
Disease	C2931689	Dystrophia myotonica 2	DisGeNET BeFree	0.007723	1	0.03701	0.3191	2	117	TNF,BRD2
Disease	C3888864	Fistulising Crohn's disease	DisGeNET BeFree	0.007925	1	0.03701	0.3191	1	7	TNF
Disease	C0543982	Glaucoma, primary	DisGeNET BeFree	0.007925	1	0.03701	0.3191	1	7	TNF
Disease	C0265807	Acyanotic congenital heart disease	DisGeNET BeFree	0.007925	1	0.03701	0.3191	1	7	TNF
Disease	C1735378	Chronic polyarthritis	DisGeNET BeFree	0.007925	1	0.03701	0.3191	1	7	TNF
Disease	C1096197	Immune reconstitution syndrome	DisGeNET BeFree	0.007925	1	0.03701	0.3191	1	7	TNF
Disease	C0267561	Perianal fistula	DisGeNET BeFree	0.007925	1	0.03701	0.3191	1	7	TNF
Disease	C0038019	Spondylosis	DisGeNET BeFree	0.007925	1	0.03701	0.3191	1	7	TNF
Disease	C0036982	Shock, Hemorrhagic	DisGeNET Curated	0.007925	1	0.03701	0.3191	1	7	TNF
Disease	C0276430	Enterovirus meningitis	DisGeNET BeFree	0.007925	1	0.03701	0.3191	1	7	TNF
Disease	C0029166	Oral Manifestations	DisGeNET BeFree	0.007925	1	0.03701	0.3191	1	7	TNF
Disease	C1168330	Non-ischemic dilated cardiomyopathy	DisGeNET BeFree	0.007925	1	0.03701	0.3191	1	7	TNF
Disease	C3714514	Infection	DisGeNET Curated	0.007925	1	0.03701	0.3191	1	7	TNF
Disease	C0238015	Autonomic Dysreflexia	DisGeNET BeFree	0.007925	1	0.03701	0.3191	1	7	TNF
Disease	C0343458	Borderline lepromatous leprosy	DisGeNET BeFree	0.007925	1	0.03701	0.3191	1	7	TNF
Disease	C3714758	Juvenile psoriatic arthritis	DisGeNET BeFree	0.007925	1	0.03701	0.3191	1	7	TNF
Disease	C1404931	Septic peritonitis	DisGeNET BeFree	0.007925	1	0.03701	0.3191	1	7	TNF
Disease	C4721411	Osteolysis	DisGeNET Curated	0.007925	1	0.03701	0.3191	1	7	TNF
Disease	C0262428	Collagen-vascular disease	DisGeNET BeFree	0.007925	1	0.03701	0.3191	1	7	TNF
Disease	C0007177	Cardiac Tamponade	DisGeNET BeFree	0.007925	1	0.03701	0.3191	1	7	TNF
Disease	C0024473	Magnesium Deficiency	DisGeNET BeFree	0.007925	1	0.03701	0.3191	1	7	TNF
Disease	C0027497	Nausea	DisGeNET Curated	0.007925	1	0.03701	0.3191	1	7	TNF
Disease	C0157738	Chronic skin ulcer	DisGeNET BeFree	0.007925	1	0.03701	0.3191	1	7	TNF
Disease	C0039520	Tenosynovitis	DisGeNET BeFree	0.007925	1	0.03701	0.3191	1	7	TNF
Disease	C0149937	Acute interstitial nephritis	DisGeNET BeFree	0.007925	1	0.03701	0.3191	1	7	TNF
Disease	C0034063	Pulmonary Edema	DisGeNET Curated	0.007925	1	0.03701	0.3191	1	7	TNF
Disease	C1504412	Testotoxicosis	DisGeNET BeFree	0.007925	1	0.03701	0.3191	1	7	BRD2
Disease	C0740842	AIDS related illness	DisGeNET BeFree	0.007925	1	0.03701	0.3191	1	7	TNF
Disease	C0795996	STRIATONIGRAL DEGENERATION, INFANTILE (disorder)	DisGeNET BeFree	0.007925	1	0.03701	0.3191	1	7	TNF
Disease	C2751584	Neurodegeneration Due To Cerebral Folate Transport Deficiency	DisGeNET BeFree	0.007925	1	0.03701	0.3191	1	7	TNF
Disease	C2919502	Familial immunoglobulin A nephropathy	DisGeNET BeFree	0.007925	1	0.03701	0.3191	1	7	TNF
Disease	C0041324	Tuberculosis, Osteoarticular	DisGeNET BeFree	0.007925	1	0.03701	0.3191	1	7	TNF
Disease	C0032453	Polychondritis, Relapsing	DisGeNET BeFree	0.007925	1	0.03701	0.3191	1	7	TNF
Disease	C4721893	POLYCYSTIC LIPOMEMBRANOUS OSTEODYSPLASIA WITH SCLEROSING LEUKOENCEPHALOPATHY 1	DisGeNET BeFree	0.007925	1	0.03701	0.3191	1	7	TNF
Disease	C0017662	Glomerulonephritis, Membranoproliferative	DisGeNET Curated	0.007925	1	0.03701	0.3191	1	7	CFB
Disease	C4055342	C3 Glomerulonephritis	DisGeNET BeFree	0.007925	1	0.03701	0.3191	1	7	CFB
Disease	C1838703	Bladder Exstrophy and Epispadias Complex	DisGeNET BeFree	0.007925	1	0.03701	0.3191	1	7	TNF
Disease	C1843273	Tubulointerstitial nephritis and uveitis	DisGeNET BeFree	0.007925	1	0.03701	0.3191	1	7	TNF
Disease	C0033626	Protein Deficiency	DisGeNET BeFree	0.00811	1	0.03782	0.326	2	120	TAP2,TNXB
Disease	C0220605	Adult Non-Hodgkin Lymphoma	DisGeNET BeFree	0.008134	1	0.03787	0.3265	3	370	LTA,TNF,KLRC4-KLRK1
Disease	C0019693	HIV Infections	DisGeNET BeFree	0.008159	1	0.03793	0.327	4	721	TNF,BRD2,KLRB1,CFB
Disease	C0220612	Childhood Non-Hodgkin Lymphoma	DisGeNET BeFree	0.008194	1	0.03798	0.3275	3	371	LTA,TNF,KLRC4-KLRK1
Disease	C0155877	Allergic asthma	DisGeNET BeFree	0.008194	1	0.03798	0.3275	3	371	LTA,TNF,TAP1
Disease	C0020437	Hypercalcemia	DisGeNET BeFree	0.00824	1	0.03814	0.3288	2	121	LTA,TNF
Disease	C0271084	Exudative age-related macular degeneration	DisGeNET BeFree	0.008504	1	0.03911	0.3372	2	123	TNF,CFB
Disease	C0017574	Gingivitis	DisGeNET BeFree	0.008772	1	0.03911	0.3372	2	125	LTA,TNF
Disease	C4551584	Brain atrophy	DisGeNET BeFree	0.008908	1	0.03911	0.3372	2	126	LTA,TNF
Disease	C0030920	Peptic Ulcer	DisGeNET BeFree	0.008908	1	0.03911	0.3372	2	126	LTA,TNF
Disease	C0008373	Cholesteatoma	DisGeNET BeFree	0.009044	1	0.03911	0.3372	2	127	TNF,CLEC12B
Disease	C0003857	Congenital arteriovenous malformation	DisGeNET BeFree	0.009044	1	0.03911	0.3372	2	127	TNF,SYNGAP1
Disease	C0554628	Group A Streptococcal Infections	DisGeNET BeFree	0.009053	1	0.03911	0.3372	1	8	TNF
Disease	C0001422	Adenofibroma	DisGeNET BeFree	0.009053	1	0.03911	0.3372	1	8	TNF
Disease	C0026766	Multiple Organ Failure	DisGeNET Curated	0.009053	1	0.03911	0.3372	1	8	TNF
Disease	C0155223	Dacryoadenitis	DisGeNET BeFree	0.009053	1	0.03911	0.3372	1	8	TNF
Disease	C0472388	Cytotoxic Cerebral Edema	DisGeNET Curated	0.009053	1	0.03911	0.3372	1	8	TNF
Disease	C0472387	Vasogenic Cerebral Edema	DisGeNET Curated	0.009053	1	0.03911	0.3372	1	8	TNF
Disease	C0685891	Congenital hypoplasia of thymus	DisGeNET BeFree	0.009053	1	0.03911	0.3372	1	8	TNF
Disease	C4302200	Congenital central hypothyroidism	DisGeNET BeFree	0.009053	1	0.03911	0.3372	1	8	BRD2
Disease	C0546953	Subacromial bursitis	DisGeNET BeFree	0.009053	1	0.03911	0.3372	1	8	TNF
Disease	C0917715	Hajdu-Cheney Syndrome	DisGeNET BeFree	0.009053	1	0.03911	0.3372	1	8	TNF
Disease	C0152915	Acute miliary tuberculosis	DisGeNET BeFree	0.009053	1	0.03911	0.3372	1	8	TNF
Disease	C4554010	Isomerism (body)	DisGeNET BeFree	0.009053	1	0.03911	0.3372	1	8	C2
Disease	C0339470	Visually threatening diabetic retinopathy	DisGeNET BeFree	0.009053	1	0.03911	0.3372	1	8	LTA
Disease	C1698398	Eosinophilic bronchitis	DisGeNET BeFree	0.009053	1	0.03911	0.3372	1	8	TNF
Disease	C0334695	Endometrial Stromal Tumors	DisGeNET BeFree	0.009053	1	0.03911	0.3372	1	8	PHF1
Disease	C4521004	Polyarticular juvenile idiopathic arthritis	DisGeNET BeFree	0.009053	1	0.03911	0.3372	1	8	TNF
Disease	C0242973	Ventricular Dysfunction	DisGeNET Curated	0.009053	1	0.03911	0.3372	1	8	TNF
Disease	C0684743	Malignant neoplasm of muscle	DisGeNET BeFree	0.009053	1	0.03911	0.3372	1	8	TNF
Disease	C0750969	Vasogenic Brain Edema	DisGeNET Curated	0.009053	1	0.03911	0.3372	1	8	TNF
Disease	C0023343	Leprosy	DisGeNET Curated	0.009053	1	0.03911	0.3372	1	8	LTA
Disease	C0011302	Demyelinating disease of central nervous system	DisGeNET BeFree	0.009053	1	0.03911	0.3372	1	8	TNF
Disease	C0268318	Cholestasis of pregnancy	DisGeNET Curated	0.009053	1	0.03911	0.3372	1	8	TNF
Disease	C0410574	Synovial Hypertrophy	DisGeNET BeFree	0.009053	1	0.03911	0.3372	1	8	TNF
Disease	C0750970	Cytotoxic Brain Edema	DisGeNET Curated	0.009053	1	0.03911	0.3372	1	8	TNF
Disease	C4268599	Food-protein induced enterocolitis syndrome	DisGeNET BeFree	0.009053	1	0.03911	0.3372	1	8	TNF
Disease	C0041295	Tuberculoma	DisGeNET BeFree	0.009053	1	0.03911	0.3372	1	8	TNF
Disease	C0023283	Leishmaniasis, Cutaneous	DisGeNET Curated	0.009053	1	0.03911	0.3372	1	8	TNF
Disease	C0948402	Hypertrophic pachymeningitis	DisGeNET BeFree	0.009053	1	0.03911	0.3372	1	8	TNF
Disease	C1536168	Chronic pelvic pain syndrome	DisGeNET BeFree	0.009053	1	0.03911	0.3372	1	8	TNF
Disease	C1853666	Anemia, Diamond-Blackfan, 2	DisGeNET BeFree	0.009053	1	0.03911	0.3372	1	8	TNF
Disease	C0744673	heart inflammation	DisGeNET BeFree	0.009053	1	0.03911	0.3372	1	8	TNF
Disease	C1442826	Neonatal necrotizing enterocolitis	DisGeNET BeFree	0.009053	1	0.03911	0.3372	1	8	TNF
Disease	C0003165	Anthracosis	DisGeNET Curated	0.009053	1	0.03911	0.3372	1	8	TNF
Disease	C1861172	Venous Thromboembolism	DisGeNET Curated	0.009053	1	0.03911	0.3372	1	8	TNF
Disease	C1960048	Severe persistent asthma	DisGeNET BeFree	0.009053	1	0.03911	0.3372	1	8	TNF
Disease	C3888789	Pancreatic toxicity	DisGeNET BeFree	0.009053	1	0.03911	0.3372	1	8	TNF
Disease	C0086541	Urban cutaneous leishmaniasis	DisGeNET Curated	0.009053	1	0.03911	0.3372	1	8	TNF
Disease	C0086540	Leishmaniasis, New World	DisGeNET Curated	0.009053	1	0.03911	0.3372	1	8	TNF
Disease	C3826462	Depression in children	DisGeNET BeFree	0.009053	1	0.03911	0.3372	1	8	TNF
Disease	C1527311	Brain Edema	DisGeNET Curated	0.009053	1	0.03911	0.3372	1	8	TNF
Disease	C0006114	Cerebral Edema	DisGeNET Curated	0.009053	1	0.03911	0.3372	1	8	TNF
Disease	C1855263	Disorganized thinking	DisGeNET BeFree	0.009053	1	0.03911	0.3372	1	8	TNF
Disease	C3539878	Triple Negative Breast Neoplasms	DisGeNET BeFree	0.009167	1	0.03955	0.341	6	1673	TNF,KLRC4-KLRK1,BRD2,KLRB1,CFB,KIFC1
Disease	C0026764	Multiple Myeloma	DisGeNET BeFree	0.009193	1	0.03956	0.3411	6	1674	LTA,TNF,KLRC4-KLRK1,HLA-DOB,TAP2,KLRB1
Disease	C0015625	Fanconi Anemia	DisGeNET BeFree	0.009195	1	0.03956	0.3411	3	387	PHF1,TNF,TAP2
Disease	C0019202	Hepatolenticular Degeneration	DisGeNET BeFree	0.00932	1	0.04004	0.3452	2	129	LTA,TNF
Disease	C2607914	Allergic rhinitis (disorder)	DisGeNET BeFree	0.009655	1	0.04081	0.3518	3	394	TNF,TAP1,TAP2
Disease	C0022602	Actinic keratosis	DisGeNET BeFree	0.00974	1	0.04081	0.3518	2	132	TNF,CFB
Disease	C0269102	Endometrioma	DisGeNET BeFree	0.00974	1	0.04081	0.3518	2	132	TNF,BRD2
Disease	C0024790	Paroxysmal nocturnal hemoglobinuria	DisGeNET BeFree	0.00974	1	0.04081	0.3518	2	132	TNF,KLRC4-KLRK1
Disease	C0037317	Sleep disturbances	DisGeNET BeFree	0.00974	1	0.04081	0.3518	2	132	TNF,BRD2
Disease	C0220597	Adult Hodgkin Lymphoma	DisGeNET BeFree	0.009789	1	0.04081	0.3518	3	396	TNF,KLRC4-KLRK1,BRD2
Disease	C1827849	IgE-mediated allergic asthma	DisGeNET BeFree	0.009882	1	0.04081	0.3518	2	133	LTA,TNF
Disease	C0220644	Childhood Hodgkin Lymphoma	DisGeNET BeFree	0.009991	1	0.04081	0.3518	3	399	TNF,KLRC4-KLRK1,BRD2
Disease	C3272525	Monomorphic Epitheliotropic Intestinal T-Cell Lymphoma	DisGeNET BeFree	0.01018	1	0.04081	0.3518	1	9	KLRC4-KLRK1
Disease	C0543991	Chronic primary angle closure glaucoma	DisGeNET BeFree	0.01018	1	0.04081	0.3518	1	9	TNF
Disease	C4551602	Noonan Syndrome 1	DisGeNET BeFree	0.01018	1	0.04081	0.3518	1	9	TNF
Disease	C0014077	Leukoencephalitis, Acute Hemorrhagic	DisGeNET BeFree	0.01018	1	0.04081	0.3518	1	9	TNF
Disease	cv:C2931788	Atypical hemolytic uremic syndrome	Clinical Variations	0.01018	1	0.04081	0.3518	1	9	CFB
Disease	C1304469	Localized vitiligo	DisGeNET BeFree	0.01018	1	0.04081	0.3518	1	9	TNF
Disease	C0271527	Cryptogenic sexual precocity	DisGeNET BeFree	0.01018	1	0.04081	0.3518	1	9	BRD2
Disease	C0281782	asymptomatic hyperuricemia	DisGeNET BeFree	0.01018	1	0.04081	0.3518	1	9	KLRC4-KLRK1
Disease	C0242993	Nephropathia Epidemica	DisGeNET BeFree	0.01018	1	0.04081	0.3518	1	9	TNF
Disease	C3874414	Human metapneumovirus infection	DisGeNET BeFree	0.01018	1	0.04081	0.3518	1	9	TNF
Disease	C4684865	Cerebral Adrenoleukodystrophy	DisGeNET BeFree	0.01018	1	0.04081	0.3518	1	9	TNF
Disease	C1112442	Female sexual dysfunction	DisGeNET BeFree	0.01018	1	0.04081	0.3518	1	9	BRD2
Disease	C0949496	Luft Disease	DisGeNET Curated	0.01018	1	0.04081	0.3518	1	9	TNF
Disease	C0679408	Lesion of stomach	DisGeNET BeFree	0.01018	1	0.04081	0.3518	1	9	TNF
Disease	C0152026	Retinal Vasculitis	DisGeNET BeFree	0.01018	1	0.04081	0.3518	1	9	TNF
Disease	C0019207	Hepatoma, Morris	DisGeNET BeFree	0.01018	1	0.04081	0.3518	1	9	TNF
Disease	C0156221	Acute glomerulonephritis	DisGeNET BeFree	0.01018	1	0.04081	0.3518	1	9	TNF
Disease	C0878693	Conjunctivochalasis	DisGeNET BeFree	0.01018	1	0.04081	0.3518	1	9	TNF
Disease	C0263678	Acute arthritis	DisGeNET BeFree	0.01018	1	0.04081	0.3518	1	9	TNF
Disease	C0745754	Hepatic granuloma	DisGeNET BeFree	0.01018	1	0.04081	0.3518	1	9	TNF
Disease	C0348944	Hyperuricemia without signs of inflammatory arthritis and tophaceous disease	DisGeNET BeFree	0.01018	1	0.04081	0.3518	1	9	KLRC4-KLRK1
Disease	C0919746	Engraftment syndrome	DisGeNET BeFree	0.01018	1	0.04081	0.3518	1	9	TNF
Disease	C0041972	Urethral Obstruction	DisGeNET BeFree	0.01018	1	0.04081	0.3518	1	9	TNF
Disease	C3698407	Peri-implant mucositis	DisGeNET BeFree	0.01018	1	0.04081	0.3518	1	9	TNF
Disease	C0162823	Dermatitis, Irritant	DisGeNET Curated	0.01018	1	0.04081	0.3518	1	9	C2
Disease	C4087273	C3 glomerulopathy	DisGeNET Curated	0.01018	1	0.04081	0.3518	1	9	CFB
Disease	C1260710	Acute ulcerative colitis	DisGeNET BeFree	0.01018	1	0.04081	0.3518	1	9	TNF
Disease	C0031022	Chronic periaortitis	DisGeNET BeFree	0.01018	1	0.04081	0.3518	1	9	TNF
Disease	C0023281	Leishmaniasis	DisGeNET Curated	0.01018	1	0.04081	0.3518	1	9	TNF
Disease	C0741237	arthritis symptoms	DisGeNET BeFree	0.01018	1	0.04081	0.3518	1	9	TNF
Disease	C0409676	Juvenile spondyloarthropathy	DisGeNET BeFree	0.01018	1	0.04081	0.3518	1	9	LTA
Disease	20090116:Limou	AIDS progression	GWAS	0.01018	1	0.04081	0.3518	1	9	TNF
Disease	C0162668	Megaconial Myopathies	DisGeNET Curated	0.01018	1	0.04081	0.3518	1	9	TNF
Disease	C0162669	Pleoconial Myopathies	DisGeNET Curated	0.01018	1	0.04081	0.3518	1	9	TNF
Disease	cv:C0019061	Hemolytic-uremic syndrome	Clinical Variations	0.01018	1	0.04081	0.3518	1	9	CFB
Disease	C0271073	Eales disease	DisGeNET BeFree	0.01018	1	0.04081	0.3518	1	9	TNF
Disease	C0241144	Petechiae of skin	DisGeNET BeFree	0.01018	1	0.04081	0.3518	1	9	TNF
Disease	C0086541	Urban cutaneous leishmaniasis	DisGeNET BeFree	0.01018	1	0.04081	0.3518	1	9	TNF
Disease	C1843366	NIEMANN-PICK DISEASE, TYPE C2	DisGeNET BeFree	0.01018	1	0.04081	0.3518	1	9	TNF
Disease	C4285706	Post cardiac arrest syndrome	DisGeNET BeFree	0.01018	1	0.04081	0.3518	1	9	TNF
Disease	C0031256	Petechiae	DisGeNET BeFree	0.01018	1	0.04081	0.3518	1	9	TNF
Disease	C0863129	AGEP	DisGeNET BeFree	0.01018	1	0.04081	0.3518	1	9	TNF
Disease	C0024054	Lown-Ganong-Levine Syndrome	DisGeNET BeFree	0.01018	1	0.04081	0.3518	1	9	TNF
Disease	C4054044	Secondary haemophagocytic lymphohistiocytosis	DisGeNET BeFree	0.01018	1	0.04081	0.3518	1	9	TNF
Disease	C0677886	Epithelial ovarian cancer	DisGeNET BeFree	0.01032	1	0.04131	0.3561	5	1214	TNF,KLRC4-KLRK1,BRD2,GPX6,KIFC1
Disease	C0010278	Craniosynostosis	DisGeNET BeFree	0.0104	1	0.0416	0.3587	3	405	TNF,TAP1,TAP2
Disease	C3850141	Acute-On-Chronic Liver Failure	DisGeNET BeFree	0.01075	1	0.04294	0.3702	2	139	TNF,KLRC4-KLRK1
Disease	C0242723	Parasitemia	DisGeNET BeFree	0.0109	1	0.04315	0.372	2	140	LTA,TNF
Disease	C0262655	Recurrent urinary tract infection	DisGeNET BeFree	0.01105	1	0.04315	0.372	2	141	LTA,TNF
Disease	C0242852	Proliferative vitreoretinopathy	DisGeNET BeFree	0.01105	1	0.04315	0.372	2	141	LTA,TNF
Disease	C1842981	NEUROTICISM	DisGeNET BeFree	0.01105	1	0.04315	0.372	2	141	LTA,TNF
Disease	C2986665	Early-Stage Breast Carcinoma	DisGeNET BeFree	0.0112	1	0.04315	0.372	2	142	TAP1,TAP2
Disease	C0023443	Hairy Cell Leukemia	DisGeNET BeFree	0.0112	1	0.04315	0.372	2	142	LTA,TNF
Disease	C0002895	Anemia, Sickle Cell	DisGeNET Curated	0.0113	1	0.04315	0.372	1	10	TNF
Disease	C4049431	Chronic hepatitis C genotype 4	DisGeNET BeFree	0.0113	1	0.04315	0.372	1	10	TNF
Disease	C0264423	Asthma, Occupational	DisGeNET Curated	0.0113	1	0.04315	0.372	1	10	TNF
Disease	C2931788	Atypical Hemolytic Uremic Syndrome	DisGeNET Curated	0.0113	1	0.04315	0.372	1	10	CFB
Disease	C0543874	Apraxia, oculomotor, Cogan type	DisGeNET BeFree	0.0113	1	0.04315	0.372	1	10	TNF
Disease	C0042166	Uveitis, Intermediate	DisGeNET BeFree	0.0113	1	0.04315	0.372	1	10	TNF
Disease	C0276434	Acute type A viral hepatitis	DisGeNET BeFree	0.0113	1	0.04315	0.372	1	10	TNF
Disease	C2609282	Reticular pseudodrusen	DisGeNET BeFree	0.0113	1	0.04315	0.372	1	10	CFB
Disease	C3203672	CYP2C19 polymorphism	DisGeNET BeFree	0.0113	1	0.04315	0.372	1	10	TNF
Disease	C0242073	Pulmonary congestion	DisGeNET BeFree	0.0113	1	0.04315	0.372	1	10	TNF
Disease	C0948853	Euthymia	DisGeNET BeFree	0.0113	1	0.04315	0.372	1	10	TNF
Disease	C0393808	Charcot-Marie-Tooth disease, X-linked, 1	DisGeNET BeFree	0.0113	1	0.04315	0.372	1	10	TNF
Disease	C2242595	Mucosal atrophy	DisGeNET BeFree	0.0113	1	0.04315	0.372	1	10	TNF
Disease	C0008513	Chorioretinitis	DisGeNET BeFree	0.0113	1	0.04315	0.372	1	10	TNF
Disease	cv:C1869116	Asthma, susceptibility to	Clinical Variations	0.0113	1	0.04315	0.372	1	10	TNF
Disease	C1291077	Abdominal bloating	DisGeNET BeFree	0.0113	1	0.04315	0.372	1	10	C2
Disease	C0280028	Refractory anemia with excess blasts in transformation (clinical)	DisGeNET BeFree	0.0113	1	0.04315	0.372	1	10	TNF
Disease	C0006060	Boutonneuse Fever	DisGeNET BeFree	0.0113	1	0.04315	0.372	1	10	TNF
Disease	C1455718	Neurological ventriculitis	DisGeNET BeFree	0.0113	1	0.04315	0.372	1	10	TNF
Disease	C2267231	Chronic idiopathic neutropenia	DisGeNET BeFree	0.0113	1	0.04315	0.372	1	10	TNF
Disease	C0271710	Reactive hypoglycemia	DisGeNET Curated	0.0113	1	0.04315	0.372	1	10	TNF
Disease	C3150275	COMPLEMENT COMPONENT 2 DEFICIENCY	DisGeNET BeFree	0.0113	1	0.04315	0.372	1	10	C2
Disease	C0271708	Fasting Hypoglycemia	DisGeNET Curated	0.0113	1	0.04315	0.372	1	10	TNF
Disease	C0003907	Arthus Reaction	DisGeNET BeFree	0.0113	1	0.04315	0.372	1	10	TNF
Disease	C0341395	Perianal Crohn's disease	DisGeNET BeFree	0.0113	1	0.04315	0.372	1	10	TNF
Disease	C0024959	Maxillary Sinusitis	DisGeNET BeFree	0.0113	1	0.04315	0.372	1	10	TNF
Disease	600807	ASTHMA, SUSCEPTIBILITY TO	OMIM MedGen	0.0113	1	0.04315	0.372	1	10	TNF
Disease	C1300682	Acute and chronic colitis	DisGeNET BeFree	0.0113	1	0.04315	0.372	1	10	TNF
Disease	C3543005	Surgical incision wound (morphologic abnormality)	DisGeNET BeFree	0.0113	1	0.04315	0.372	1	10	TNF
Disease	C0003969	Ascorbic Acid Deficiency	DisGeNET BeFree	0.0113	1	0.04315	0.372	1	10	TNF
Disease	C0042870	Vitamin D Deficiency	DisGeNET BeFree	0.0115	1	0.04375	0.3772	2	144	TNF,BRD2
Disease	C0024266	Lymphocytic Choriomeningitis	DisGeNET BeFree	0.0115	1	0.04375	0.3772	2	144	TNF,KLRC4-KLRK1
Disease	C0024534	Malaria, Cerebral	DisGeNET BeFree	0.0115	1	0.04375	0.3772	2	144	LTA,TNF
Disease	C0685938	Malignant neoplasm of gastrointestinal tract	DisGeNET BeFree	0.01163	1	0.04417	0.3808	3	422	TNF,CFB,KIFC1
Disease	C0036323	Schistosomiasis	DisGeNET BeFree	0.01181	1	0.04481	0.3863	2	146	C2,TNF
Disease	C0748355	Acute respiratory distress	DisGeNET BeFree	0.01197	1	0.0453	0.3906	2	147	LTA,TNF
Disease	C0343641	Human papilloma virus infection	DisGeNET BeFree	0.012	1	0.0453	0.3906	3	427	TNF,TAP1,TAP2
Disease	C0497156	Lymphadenopathy	DisGeNET BeFree	0.01212	1	0.0453	0.3906	2	148	TNF,KLRC4-KLRK1
Disease	C0232940	Secondary physiologic amenorrhea	DisGeNET BeFree	0.01243	1	0.0453	0.3906	1	11	BRD2
Disease	C0272192	Familial eosinophilia	DisGeNET BeFree	0.01243	1	0.0453	0.3906	1	11	TNF
Disease	C0005138	Berylliosis	DisGeNET Curated	0.01243	1	0.0453	0.3906	1	11	TNF
Disease	C4038730	Asthma-chronic obstructive pulmonary disease overlap syndrome	DisGeNET BeFree	0.01243	1	0.0453	0.3906	1	11	TNF
Disease	C0029877	Ear Inflammation	DisGeNET BeFree	0.01243	1	0.0453	0.3906	1	11	TNF
Disease	C2350873	Beryllium Disease	DisGeNET Curated	0.01243	1	0.0453	0.3906	1	11	TNF
Disease	C4552097	Nevus Sebaceus of Jadassohn	DisGeNET BeFree	0.01243	1	0.0453	0.3906	1	11	TNF
Disease	C0751057	Seizure, Febrile, Complex	DisGeNET BeFree	0.01243	1	0.0453	0.3906	1	11	TNF
Disease	C0853897	Diabetic Cardiomyopathies	DisGeNET Curated	0.01243	1	0.0453	0.3906	1	11	TNF
Disease	C3275445	X-linked immunodeficiency with magnesium defect, Epstein-Barr virus infection and neoplasia	DisGeNET BeFree	0.01243	1	0.0453	0.3906	1	11	KLRC4-KLRK1
Disease	C0020615	Hypoglycemia	DisGeNET Curated	0.01243	1	0.0453	0.3906	1	11	TNF
Disease	C0221259	Trichiasis	DisGeNET BeFree	0.01243	1	0.0453	0.3906	1	11	TNF
Disease	C0275904	Tuberculosis, Central Nervous System	DisGeNET BeFree	0.01243	1	0.0453	0.3906	1	11	TNF
Disease	C0151526	Premature Birth	DisGeNET Curated	0.01243	1	0.0453	0.3906	1	11	TNF
Disease	C0740651	Abdominal symptom	DisGeNET BeFree	0.01243	1	0.0453	0.3906	1	11	TNF
Disease	C2242472	Infection of bone	DisGeNET BeFree	0.01243	1	0.0453	0.3906	1	11	TNF
Disease	C0398691	Hyperimmunoglobulinemia D	DisGeNET BeFree	0.01243	1	0.0453	0.3906	1	11	TNF
Disease	C0036416	Scleritis	DisGeNET BeFree	0.01243	1	0.0453	0.3906	1	11	TNF
Disease	C0271270	Oculovestibuloauditory syndrome	DisGeNET BeFree	0.01243	1	0.0453	0.3906	1	11	TNF
Disease	C0221776	Oral pain	DisGeNET BeFree	0.01243	1	0.0453	0.3906	1	11	TNF
Disease	C0847614	Nasal allergies	DisGeNET BeFree	0.01243	1	0.0453	0.3906	1	11	TNF
Disease	C0598608	Hyperhomocysteinemia	DisGeNET Curated	0.01243	1	0.0453	0.3906	1	11	TNF
Disease	C0162670	Mitochondrial Myopathies	DisGeNET Curated	0.01243	1	0.0453	0.3906	1	11	TNF
Disease	C1510428	Cerebral abscess	DisGeNET BeFree	0.01243	1	0.0453	0.3906	1	11	TNF
Disease	C4755296	Susceptibility to viral and mycobacterial infection	DisGeNET BeFree	0.01243	1	0.0453	0.3906	1	11	TNF
Disease	C1262760	Hepatitis, Drug-Induced	DisGeNET BeFree	0.01243	1	0.0453	0.3906	1	11	TNF
Disease	C0751676	Basal Cell Cancer	DisGeNET BeFree	0.01243	1	0.0453	0.3906	1	11	TNF
Disease	C0393485	Neurosarcoidosis	DisGeNET BeFree	0.01243	1	0.0453	0.3906	1	11	TNF
Disease	C1623038	Cirrhosis	DisGeNET BeFree	0.01243	1	0.0453	0.3906	4	815	LTA,TNF,KLRC4-KLRK1,CFB
Disease	C0032002	Pituitary Diseases	DisGeNET BeFree	0.01243	1	0.0453	0.3906	2	150	TNF,BRD2
Disease	C0032000	Pituitary Adenoma	DisGeNET BeFree	0.01243	1	0.0453	0.3906	2	150	TNF,BRD2
Disease	C0017665	Membranous glomerulonephritis	DisGeNET BeFree	0.01275	1	0.04641	0.4001	2	152	TNF,TAP1
Disease	C0023449	Acute lymphocytic leukemia	DisGeNET BeFree	0.01317	1	0.04695	0.4048	5	1289	LTA,TNF,KLRC4-KLRK1,BRD2,CFB
Disease	C0149516	Chronic sinusitis	DisGeNET BeFree	0.0134	1	0.04695	0.4048	2	156	LTA,TNF
Disease	C0152171	Idiopathic pulmonary hypertension	DisGeNET BeFree	0.0134	1	0.04695	0.4048	2	156	TNF,BRD2
Disease	C4551720	Primary Ciliary Dyskinesia	DisGeNET BeFree	0.0134	1	0.04695	0.4048	2	156	TNF,KIFC1
Disease	C4721532	Lymphoma, Non-Hodgkin, Familial	DisGeNET BeFree	0.01349	1	0.04695	0.4048	3	446	LTA,TNF,KLRC4-KLRK1
Disease	C0221227	Centriacinar Emphysema	DisGeNET Curated	0.01355	1	0.04695	0.4048	1	12	TNF
Disease	C0264393	Panacinar Emphysema	DisGeNET Curated	0.01355	1	0.04695	0.4048	1	12	TNF
Disease	C0085074	Granuloma Annulare	DisGeNET BeFree	0.01355	1	0.04695	0.4048	1	12	TNF
Disease	C1557335	Ocular surface disease	DisGeNET BeFree	0.01355	1	0.04695	0.4048	1	12	TNF
Disease	C2350878	Focal Emphysema	DisGeNET Curated	0.01355	1	0.04695	0.4048	1	12	TNF
Disease	C1334228	Intestinal Graft Versus Host Disease	DisGeNET BeFree	0.01355	1	0.04695	0.4048	1	12	TNF
Disease	C0751340	Myasthenia Gravis, Ocular	DisGeNET BeFree	0.01355	1	0.04695	0.4048	1	12	TNF
Disease	C0006625	Cachexia	DisGeNET Curated	0.01355	1	0.04695	0.4048	1	12	TNF
Disease	C0016782	Fuchs' heterochromic cyclitis	DisGeNET BeFree	0.01355	1	0.04695	0.4048	1	12	TNF
Disease	C0392514	Hereditary hemochromatosis	DisGeNET Curated	0.01355	1	0.04695	0.4048	1	12	TNF
Disease	C0030343	Panuveitis	DisGeNET BeFree	0.01355	1	0.04695	0.4048	1	12	TNF
Disease	C0393787	Secondary Trigeminal Neuralgia	DisGeNET Curated	0.01355	1	0.04695	0.4048	1	12	TNF
Disease	C0393786	Trigeminal Neuralgia, Idiopathic	DisGeNET Curated	0.01355	1	0.04695	0.4048	1	12	TNF
Disease	C0205858	General Paralysis	DisGeNET BeFree	0.01355	1	0.04695	0.4048	1	12	TNF
Disease	C0019079	Hemoptysis	DisGeNET BeFree	0.01355	1	0.04695	0.4048	1	12	TNF
Disease	C1263666	Advanced cirrhosis	DisGeNET BeFree	0.01355	1	0.04695	0.4048	1	12	TNF
Disease	C0410808	Prosthetic joint infection	DisGeNET BeFree	0.01355	1	0.04695	0.4048	1	12	TNF
Disease	C3697010	Ulcerative colitis in remission	DisGeNET BeFree	0.01355	1	0.04695	0.4048	1	12	TNF
Disease	C0948249	Femoral artery occlusion	DisGeNET BeFree	0.01355	1	0.04695	0.4048	1	12	TNF
Disease	C0744421	Immune-complex glomerulonephritis	DisGeNET BeFree	0.01355	1	0.04695	0.4048	1	12	TNF
Disease	C3826157	Hypertension in children	DisGeNET BeFree	0.01355	1	0.04695	0.4048	1	12	TNF
Disease	C0600467	Neurogenic Inflammation	DisGeNET Curated	0.01355	1	0.04695	0.4048	1	12	TNF
Disease	C0155870	Pneumonia and influenza	DisGeNET BeFree	0.01355	1	0.04695	0.4048	1	12	KLRB1
Disease	C0012754	Distemper	DisGeNET BeFree	0.01355	1	0.04695	0.4048	1	12	TNF
Disease	C0409652	Seronegative rheumatoid arthritis	DisGeNET BeFree	0.01355	1	0.04695	0.4048	1	12	TNF
Disease	C0342513	Idiopathic hirsutism	DisGeNET BeFree	0.01355	1	0.04695	0.4048	1	12	TNF
Disease	C0423673	Pain in spine	DisGeNET BeFree	0.01355	1	0.04695	0.4048	1	12	TNF
Disease	C0040997	Trigeminal Neuralgia	DisGeNET Curated	0.01355	1	0.04695	0.4048	1	12	TNF
Disease	C0018991	Hemiplegia	DisGeNET BeFree	0.01355	1	0.04695	0.4048	1	12	TNF
Disease	C0270500	Coprophilia (disorder)	DisGeNET BeFree	0.01355	1	0.04695	0.4048	1	12	TNF
Disease	C0079294	Epidermolysis Bullosa Dystrophica	DisGeNET BeFree	0.01355	1	0.04695	0.4048	1	12	TNF
Disease	C0024902	Mastodynia	DisGeNET BeFree	0.01355	1	0.04695	0.4048	1	12	TNF
Disease	C1096452	Neonatal Early-Onset Sepsis	DisGeNET BeFree	0.01355	1	0.04695	0.4048	1	12	TNF
Disease	C0018995	Hemochromatosis	DisGeNET Curated	0.01355	1	0.04695	0.4048	1	12	TNF
Disease	C0272242	Complement deficiency disease	DisGeNET BeFree	0.01355	1	0.04695	0.4048	1	12	C2
Disease	C1868598	PARIETAL FORAMINA	DisGeNET BeFree	0.01355	1	0.04695	0.4048	1	12	TNF
Disease	C0694533	Moderate obesity	DisGeNET BeFree	0.01355	1	0.04695	0.4048	1	12	TNF
Disease	C1708773	Lung Melanoma	DisGeNET BeFree	0.01355	1	0.04695	0.4048	1	12	TNF
Disease	C0004763	Barrett Esophagus	DisGeNET BeFree	0.01382	1	0.04775	0.4117	3	450	LTA,TNF,KLRC4-KLRK1
Disease	C0278883	Metastatic melanoma	DisGeNET BeFree	0.01423	1	0.04775	0.4117	3	455	TNF,KLRC4-KLRK1,TAP1
Disease	C0009447	Common Variable Immunodeficiency	DisGeNET BeFree	0.01439	1	0.04775	0.4117	2	162	LTA,TNF
Disease	C0029458	Osteoporosis, Postmenopausal	DisGeNET BeFree	0.01456	1	0.04775	0.4117	2	163	TNF,BRD2
Disease	C0242339	Dyslipidemias	DisGeNET BeFree	0.01466	1	0.04775	0.4117	3	460	LTA,TNF,BRD2
Disease	C1321898	Blood in stool	DisGeNET BeFree	0.01467	1	0.04775	0.4117	1	13	TNF
Disease	C0858681	Vitiligo vulgaris	DisGeNET BeFree	0.01467	1	0.04775	0.4117	1	13	TNF
Disease	C0079102	Cerebral Thrombosis	DisGeNET BeFree	0.01467	1	0.04775	0.4117	1	13	CFB
Disease	C0268837	Cystitis glandularis	DisGeNET BeFree	0.01467	1	0.04775	0.4117	1	13	TNF
Disease	C0311276	Severe malnutrition	DisGeNET BeFree	0.01467	1	0.04775	0.4117	1	13	TNF
Disease	C0343757	Neuropathy due to human immunodeficiency virus	DisGeNET BeFree	0.01467	1	0.04775	0.4117	1	13	TNF
Disease	C1692871	Inflammatory polyarthritis	DisGeNET BeFree	0.01467	1	0.04775	0.4117	1	13	TNF
Disease	C4075603	Occult chronic type B viral hepatitis	DisGeNET BeFree	0.01467	1	0.04775	0.4117	1	13	BRD2
Disease	C0001614	Adrenal Cortex Diseases	DisGeNET BeFree	0.01467	1	0.04775	0.4117	1	13	TNF
Disease	C3495566	Reflux nephropathy (disorder)	DisGeNET BeFree	0.01467	1	0.04775	0.4117	1	13	TNF
Disease	608446	MYOCARDIAL INFARCTION, SUSCEPTIBILITY TO	OMIM MedGen	0.01467	1	0.04775	0.4117	1	13	LTA
Disease	C0595905	cortex bone disorders	DisGeNET BeFree	0.01467	1	0.04775	0.4117	1	13	TNF
Disease	C2711110	Hepatitis B and hepatitis C	DisGeNET BeFree	0.01467	1	0.04775	0.4117	1	13	TNF
Disease	C0043515	Zollinger-Ellison syndrome	DisGeNET BeFree	0.01467	1	0.04775	0.4117	1	13	TNF
Disease	C2609247	Adrenal incidentaloma	DisGeNET BeFree	0.01467	1	0.04775	0.4117	1	13	TNF
Disease	C1135194	Chronic systolic heart failure	DisGeNET BeFree	0.01467	1	0.04775	0.4117	1	13	TNF
Disease	C0021290	Neonatal disorder	DisGeNET BeFree	0.01467	1	0.04775	0.4117	1	13	TNF
Disease	C4024795	Nongranulomatous uveitis	DisGeNET BeFree	0.01467	1	0.04775	0.4117	1	13	TNF
Disease	cv:C1832662	Myocardial infarction 1	Clinical Variations	0.01467	1	0.04775	0.4117	1	13	LTA
Disease	C1333984	Hepatosplenic T-cell lymphoma	DisGeNET BeFree	0.01467	1	0.04775	0.4117	1	13	TNF
Disease	C0085568	Buruli Ulcer	DisGeNET BeFree	0.01467	1	0.04775	0.4117	1	13	TNF
Disease	C0700502	Acquired hypothyroidism	DisGeNET BeFree	0.01467	1	0.04775	0.4117	1	13	BRD2
Disease	C4316995	Primary Hypothyroidism	DisGeNET BeFree	0.01467	1	0.04775	0.4117	1	13	BRD2
Disease	C1276071	Childhood atopic dermatitis	DisGeNET BeFree	0.01467	1	0.04775	0.4117	1	13	TNF
Disease	C0026141	Milk-Alkali Syndrome	DisGeNET Curated	0.01467	1	0.04775	0.4117	1	13	TNF
Disease	C0085581	Restrictive lung disease	DisGeNET BeFree	0.01467	1	0.04775	0.4117	1	13	TNF
Disease	C0340170	Complicated pneumoconiosis	DisGeNET BeFree	0.01467	1	0.04775	0.4117	1	13	TNF
Disease	C0012619	disc disorder	DisGeNET BeFree	0.01467	1	0.04775	0.4117	1	13	TNF
Disease	C0221777	Nontoxic goiter	DisGeNET BeFree	0.01467	1	0.04775	0.4117	1	13	TNF
Disease	C0206178	Cytomegalovirus Retinitis	DisGeNET BeFree	0.01467	1	0.04775	0.4117	1	13	TNF
Disease	C0036508	Seborrheic dermatitis	DisGeNET BeFree	0.01467	1	0.04775	0.4117	1	13	TNF
Disease	C0241397	Triphalangeal thumb	DisGeNET BeFree	0.01467	1	0.04775	0.4117	1	13	TNF
Disease	C0037011	Shoulder Pain	DisGeNET BeFree	0.01467	1	0.04775	0.4117	1	13	TNF
Disease	C0751422	Hereditary Autoinflammatory Diseases	DisGeNET BeFree	0.01467	1	0.04775	0.4117	1	13	TNF
Disease	C4285959	Erosive arthritis	DisGeNET BeFree	0.01467	1	0.04775	0.4117	1	13	TNF
Disease	C0023290	Leishmaniasis, Visceral	DisGeNET Curated	0.01467	1	0.04775	0.4117	1	13	TNF
Disease	C0149875	Primary dysmenorrhea	DisGeNET BeFree	0.01467	1	0.04775	0.4117	1	13	TNF
Disease	C4749367	Mesial temporal lobe epilepsy with hippocampal sclerosis	DisGeNET BeFree	0.01467	1	0.04775	0.4117	1	13	TNF
Disease	C0876994	Cardiotoxicity	DisGeNET Curated	0.01467	1	0.04775	0.4117	1	13	TNF
Disease	C0009021	Clonorchiasis	DisGeNET BeFree	0.01467	1	0.04775	0.4117	1	13	TNF
Disease	C0006105	Brain Abscess	DisGeNET BeFree	0.01467	1	0.04775	0.4117	1	13	TNF
Disease	C0238448	Testicular embryonal carcinoma	DisGeNET BeFree	0.01467	1	0.04775	0.4117	1	13	TNF
Disease	C0451718	Non-obstructive reflux-associated chronic pyelonephritis (disorder)	DisGeNET BeFree	0.01467	1	0.04775	0.4117	1	13	TNF
Disease	C0271815	Postpartum Thyroiditis	DisGeNET BeFree	0.01467	1	0.04775	0.4117	1	13	CFB
Disease	C0857177	Arthritic pain	DisGeNET BeFree	0.01467	1	0.04775	0.4117	1	13	TNF
Disease	C1264606	Persistent infection	DisGeNET BeFree	0.01467	1	0.04775	0.4117	1	13	TNF
Disease	C0040149	Subacute thyroiditis	DisGeNET BeFree	0.01467	1	0.04775	0.4117	1	13	TNF
Disease	C0341332	Indeterminate colitis	DisGeNET BeFree	0.01467	1	0.04775	0.4117	1	13	TNF
Disease	C0151908	Dry skin	DisGeNET BeFree	0.01467	1	0.04775	0.4117	1	13	TNF
Disease	C0151971	Primary ulcer of intestine	DisGeNET BeFree	0.01467	1	0.04775	0.4117	1	13	TNF
Disease	C0020437	Hypercalcemia	DisGeNET Curated	0.01467	1	0.04775	0.4117	1	13	TNF
Disease	C0086447	Ileal Pouches	DisGeNET BeFree	0.01467	1	0.04775	0.4117	1	13	TNF
Disease	C1527424	Cervical Squamous Intraepithelial Neoplasia 1	DisGeNET BeFree	0.01467	1	0.04775	0.4117	1	13	KLRC4-KLRK1
Disease	C0154830	Proliferative diabetic retinopathy	DisGeNET BeFree	0.01473	1	0.0479	0.413	2	164	LTA,TNF
Disease	C0010414	Infection by Cryptococcus neoformans	DisGeNET BeFree	0.01507	1	0.04896	0.4221	2	166	TNF,TAP1
Disease	C0009782	Connective Tissue Diseases	DisGeNET BeFree	0.01542	1	0.04914	0.4236	2	168	TNF,TNXB
Disease	C0036920	Sezary Syndrome	DisGeNET BeFree	0.01559	1	0.04914	0.4236	2	169	TNF,KLRC4-KLRK1
Disease	C0242510	Drug usage	DisGeNET BeFree	0.01577	1	0.04914	0.4236	2	170	TNF,BRD2
Disease	C2741638	Stress ulcer	DisGeNET BeFree	0.01579	1	0.04914	0.4236	1	14	TNF
Disease	C0265808	Cyanotic congenital heart disease	DisGeNET BeFree	0.01579	1	0.04914	0.4236	1	14	TNF
Disease	C1864997	Majeed syndrome	DisGeNET BeFree	0.01579	1	0.04914	0.4236	1	14	TNF
Disease	C0158458	Acquired hallux valgus	DisGeNET BeFree	0.01579	1	0.04914	0.4236	1	14	TNF
Disease	C0154946	Acute angle-closure glaucoma	DisGeNET BeFree	0.01579	1	0.04914	0.4236	1	14	TNF
Disease	C0020672	Hypothermia, natural	DisGeNET Curated	0.01579	1	0.04914	0.4236	1	14	TNF
Disease	C3696962	Coronary microvascular dysfunction	DisGeNET BeFree	0.01579	1	0.04914	0.4236	1	14	TNF
Disease	C0860218	ABO incompatibility	DisGeNET BeFree	0.01579	1	0.04914	0.4236	1	14	TNF
Disease	C0400807	Stress ulcer of stomach	DisGeNET BeFree	0.01579	1	0.04914	0.4236	1	14	TNF
Disease	C0221248	Tophus	DisGeNET BeFree	0.01579	1	0.04914	0.4236	1	14	TNF
Disease	C0020875	Ileal Diseases	DisGeNET BeFree	0.01579	1	0.04914	0.4236	1	14	TNF
Disease	C0795687	Cerebral arterial thrombosis	DisGeNET BeFree	0.01579	1	0.04914	0.4236	1	14	CFB
Disease	C0263859	Synovitis, Acne, Pustulosis, Hyperostosis, and Osteitis Syndrome	DisGeNET BeFree	0.01579	1	0.04914	0.4236	1	14	TNF
Disease	C0018536	Hallux Valgus	DisGeNET BeFree	0.01579	1	0.04914	0.4236	1	14	TNF
Disease	C3160901	Behcet's uveitis	DisGeNET BeFree	0.01579	1	0.04914	0.4236	1	14	TNF
Disease	C0265656	Congenital hallux valgus	DisGeNET BeFree	0.01579	1	0.04914	0.4236	1	14	TNF
Disease	C1112459	Unresectable Hepatocellular Carcinoma	DisGeNET BeFree	0.01579	1	0.04914	0.4236	1	14	TNF
Disease	C0730321	Punctate inner choroidopathy	DisGeNET BeFree	0.01579	1	0.04914	0.4236	1	14	TNF
Disease	C4046029	Mental Disorders, Severe	DisGeNET BeFree	0.01579	1	0.04914	0.4236	1	14	TNF
Disease	C0205945	Sarcoma, Spindle Cell	DisGeNET Curated	0.01579	1	0.04914	0.4236	1	14	TNF
Disease	C0205944	Sarcoma, Epithelioid	DisGeNET Curated	0.01579	1	0.04914	0.4236	1	14	TNF
Disease	C4721507	Alveolitis, Fibrosing	DisGeNET BeFree	0.01579	1	0.04914	0.4236	1	14	TNF
Disease	C0085574	Palindromic rheumatism	DisGeNET BeFree	0.01579	1	0.04914	0.4236	1	14	TNF
Disease	C0524988	Schnitzler Syndrome	DisGeNET BeFree	0.01579	1	0.04914	0.4236	1	14	TNF
Disease	C2930617	Pulmonary Fibrosis - from Asbestos Exposure	DisGeNET Curated	0.01579	1	0.04914	0.4236	1	14	TNF
Disease	C3160854	Small intestinal bacterial overgrowth	DisGeNET BeFree	0.01579	1	0.04914	0.4236	1	14	TNF
Disease	C0029411	Osteoarthropathy, Primary Hypertrophic	DisGeNET BeFree	0.01579	1	0.04914	0.4236	1	14	TNF
Disease	C0677050	Manganese Poisoning	DisGeNET Curated	0.01579	1	0.04914	0.4236	1	14	TNF
Disease	C0334486	Low Grade Endometrial Stromal Sarcoma	DisGeNET BeFree	0.01579	1	0.04914	0.4236	1	14	PHF1
Disease	C0018813	Myocardial rupture	DisGeNET BeFree	0.01579	1	0.04914	0.4236	1	14	TNF
Disease	C3890941	Acute Motor Axonal Neuropathy	DisGeNET BeFree	0.01579	1	0.04914	0.4236	1	14	TNF
Disease	C0009186	Coccidioidomycosis	DisGeNET BeFree	0.01579	1	0.04914	0.4236	1	14	TNF
Disease	C4049636	ROSE Cluster 1	DisGeNET BeFree	0.01579	1	0.04914	0.4236	1	14	TNF
Disease	C0033817	Pseudomonas Infections	DisGeNET BeFree	0.01579	1	0.04914	0.4236	1	14	TNF
Disease	C0033805	Pseudohypoaldosteronism	DisGeNET BeFree	0.01579	1	0.04914	0.4236	1	14	TNF
Disease	C4285782	Kinesiophobia	DisGeNET BeFree	0.01579	1	0.04914	0.4236	1	14	TNF
Disease	C1845076	Lymphoproliferative Syndrome, X-Linked, 2	DisGeNET BeFree	0.01579	1	0.04914	0.4236	1	14	TNF
Disease	C1319317	Squamous cell carcinoma of pharynx	DisGeNET BeFree	0.01579	1	0.04914	0.4236	1	14	TNF
Disease	C0003949	Asbestosis	DisGeNET Curated	0.01579	1	0.04914	0.4236	1	14	TNF

## Sheet: Boundary analysis results
Gene_symbol	USCS_start	CHR	USCS_end	iterations for region (sum)	n_SNPs	GenePerc
INT(TRNA_Thr-GPX6)	28467000	6	28471071	1718	27	0.0679191
GPX6	28471072	6	28483570	5076	80	0.200674
INT(GPX6-GPX5)	28483571	6	28493787	1159	34	0.0458197
GPX5	28493788	6	28502728	1789	24	0.070726
INT(GPX5-TRNA_Ile)	28502729	6	28505365	337	2	0.0133229
TRNA_Ile	28505366	6	28505460	NA	NA	NA
INT(TRNA_Ile-TRNA_Arg)	28505461	6	28510889	2967	13	0.117297
TRNA_Arg	28510890	6	28510963	NA	NA	NA
INT(TRNA_Arg-SCAND3)	28510964	6	28539405	3798	68	0.150149
SCAND3	28539406	6	28555112	1379	25	0.0545171
INT(SCAND3-AK056211)	28555113	6	28555153	NA	NA	NA
AK056211	28555154	6	28559524	560	7	0.0221389
INT(AK056211-TRNA_Ser)	28559525	6	28565115	679	8	0.0268435
TRNA_Ser	28565116	6	28565198	NA	NA	NA
INT(TRNA_Ser-TRNA_Ala)	28565199	6	28574931	2782	22	0.109983
TRNA_Ala	28574932	6	28575004	NA	NA	NA
INT(TRNA_Ala-TRNA_Pseudo)	28575005	6	28601857	7922	57	0.313187
TRNA_Pseudo	28601858	6	28601930	NA	NA	NA
INT(TRNA_Pseudo-TRNA_Ala)	28601931	6	28611220	2821	31	0.111525
TRNA_Ala	28611221	6	28611293	171	1	0.00676028
INT(TRNA_Ala-TRNA_Thr)	28611294	6	28615982	451	8	0.0178298
TRNA_Thr	28615983	6	28616057	NA	NA	NA
INT(TRNA_Thr-TRNA_Ala)	28616058	6	28626012	1506	16	0.0595379
TRNA_Ala	28626013	6	28626085	NA	NA	NA
INT(TRNA_Ala-TRNA_Ala)	28626086	6	28641611	7506	32	0.296741
TRNA_Ala	28641612	6	28641684	NA	NA	NA
INT(TRNA_Ala-TRNA_Pseudo)	28641685	6	28660985	8170	50	0.322991
TRNA_Pseudo	28660986	6	28661060	40	1	0.00158135
INT(TRNA_Pseudo-TRNA_Ala)	28661061	6	28663707	134	8	0.00529753
TRNA_Ala	28663708	6	28663780	NA	NA	NA
INT(TRNA_Ala-TRNA_Ala)	28663781	6	28678364	5505	52	0.217634
TRNA_Ala	28678365	6	28678437	NA	NA	NA
INT(TRNA_Ala-TRNA_Ala)	28678438	6	28687479	589	32	0.0232854
TRNA_Ala	28687480	6	28687552	138	3	0.00545567
INT(TRNA_Ala-TRNA_Thr)	28687553	6	28693793	2886	17	0.114095
TRNA_Thr	28693794	6	28693868	314	2	0.0124136
INT(TRNA_Thr-TRNA_Pseudo)	28693869	6	28694853	23	2	0.000909278
TRNA_Pseudo	28694854	6	28694927	NA	NA	NA
INT(TRNA_Pseudo-TRNA_Ala)	28694928	6	28697090	1056	6	0.0417477
TRNA_Ala	28697091	6	28697163	NA	NA	NA
INT(TRNA_Ala-TRNA_Val)	28697164	6	28703204	4003	23	0.158254
TRNA_Val	28703205	6	28703277	21	2	0.00083021
INT(TRNA_Val-TRNA_Arg)	28703278	6	28710727	1594	25	0.0630169
TRNA_Arg	28710728	6	28710801	1	1	3.95338e-05
INT(TRNA_Arg-TRNA_Lys)	28710802	6	28715519	566	21	0.0223761
TRNA_Lys	28715520	6	28715593	132	5	0.00521846
INT(TRNA_Lys-TRNA_Ala)	28715594	6	28726139	3994	41	0.157898
TRNA_Ala	28726140	6	28726212	174	1	0.00687888
INT(TRNA_Ala-TRNA_Phe)	28726213	6	28731372	1003	22	0.0396524
TRNA_Phe	28731373	6	28731447	NA	NA	NA
INT(TRNA_Phe-TRNA_Phe)	28731448	6	28732162	15	4	0.000593007
TRNA_Phe	28732163	6	28732236	29	1	0.00114648
INT(TRNA_Phe-TRNA_Pseudo)	28732237	6	28746542	4426	26	0.174977
TRNA_Pseudo	28746543	6	28746615	1	1	3.95338e-05
INT(TRNA_Pseudo-TRNA_Ala)	28746616	6	28757545	409	35	0.0161693
TRNA_Ala	28757546	6	28757618	67	2	0.00264877
INT(TRNA_Ala-TRNA_Phe)	28757619	6	28758497	22	4	0.000869744
TRNA_Phe	28758498	6	28758571	NA	NA	NA
INT(TRNA_Phe-TRNA_Ala)	28758572	6	28763739	1578	17	0.0623844
TRNA_Ala	28763740	6	28763812	103	2	0.00407198
INT(TRNA_Ala-TRNA_Ala)	28763813	6	28770575	374	19	0.0147856
TRNA_Ala	28770576	6	28770647	1	1	3.95338e-05
INT(TRNA_Ala-TRNA_Phe)	28770648	6	28775608	481	24	0.0190158
TRNA_Phe	28775609	6	28775682	1	1	3.95338e-05
INT(TRNA_Phe-TRNA_Ala)	28775683	6	28779847	79	18	0.00312317
TRNA_Ala	28779848	6	28779920	26	3	0.00102788
INT(TRNA_Ala-TRNA_Ala)	28779921	6	28785010	443	34	0.0175135
TRNA_Ala	28785011	6	28785083	NA	NA	NA
INT(TRNA_Ala-TRNA_Phe)	28785084	6	28791091	338	16	0.0133624
TRNA_Phe	28791092	6	28791166	39	3	0.00154182
INT(TRNA_Phe-TRNA_Ala)	28791167	6	28806219	3900	46	0.154182
TRNA_Ala	28806220	6	28806292	NA	NA	NA
INT(TRNA_Ala-LOC401242)	28806293	6	28827400	1631	33	0.0644797
LOC401242	28827401	6	28831454	236	9	0.00932998
INT(LOC401242-TRNA_Ala)	28831455	6	28831460	NA	NA	NA
TRNA_Ala	28831461	6	28831533	NA	NA	NA
INT(TRNA_Ala-TRNA_Arg)	28831534	6	28849163	5701	65	0.225382
TRNA_Arg	28849164	6	28849237	NA	NA	NA
INT(TRNA_Arg-TRNA_Leu)	28849238	6	28863998	3529	52	0.139515
TRNA_Leu	28863999	6	28864105	NA	NA	NA
INT(TRNA_Leu-TRIM27)	28864106	6	28870777	240	11	0.00948812
TRIM27	28870778	6	28891768	5246	37	0.207394
INT(TRIM27-TRNA_Leu)	28891769	6	28908828	787	40	0.0311131
TRNA_Leu	28908829	6	28908934	15	1	0.000593007
INT(TRNA_Leu-TRNA_Gln)	28908935	6	28909376	NA	NA	NA
TRNA_Gln	28909377	6	28909449	24	2	0.000948812
INT(TRNA_Gln-TRNA_Leu)	28909450	6	28911397	101	8	0.00399292
TRNA_Leu	28911398	6	28911480	NA	NA	NA
INT(TRNA_Leu-TRNA_Met)	28911481	6	28912350	6	3	0.000237203
TRNA_Met	28912351	6	28912424	NA	NA	NA
INT(TRNA_Met-TRNA_Lys)	28912425	6	28918804	592	15	0.023404
TRNA_Lys	28918805	6	28918878	430	1	0.0169995
INT(TRNA_Lys-TRNA_Met)	28918879	6	28921040	6	1	0.000237203
TRNA_Met	28921041	6	28921114	NA	NA	NA
INT(TRNA_Met-TRNA_Phe)	28921115	6	28949447	2843	62	0.112395
TRNA_Phe	28949448	6	28949521	NA	NA	NA
INT(TRNA_Phe-TRNA_Glu)	28949522	6	28949974	21	3	0.00083021
TRNA_Glu	28949975	6	28950047	2	1	7.90676e-05
INT(TRNA_Glu-TRNA_Leu)	28950048	6	28956777	2464	23	0.0974113
TRNA_Leu	28956778	6	28956860	4	1	0.000158135
INT(TRNA_Leu-ZNF311)	28956861	6	28962592	1197	19	0.047322
ZNF311	28962593	6	28973035	459	30	0.018146
INT(ZNF311-LOC100129636)	28973036	6	29003998	4873	95	0.192648
LOC100129636	29003999	6	29044517	7010	140	0.277132
INT(LOC100129636-OR2B3)	29044518	6	29053983	191	21	0.00755096
OR2B3	29053984	6	29055090	5	1	0.000197669
INT(OR2B3-OR2J3)	29055091	6	29079666	2496	44	0.0986764
OR2J3	29079667	6	29080603	6	2	0.000237203
INT(OR2J3-OR2J2)	29080604	6	29141309	1877	80	0.074205
OR2J2	29141310	6	29142351	8	2	0.000316271
INT(OR2J2-OR14J1)	29142352	6	29274465	12287	302	0.485752
OR14J1	29274466	6	29275432	57	2	0.00225343
INT(OR14J1-OR5V1)	29275433	6	29323005	4942	102	0.195376
OR5V1	29323006	6	29324054	2	2	7.90676e-05
INT(OR5V1-OR12D3)	29324055	6	29341198	1773	59	0.0700935
OR12D3	29341199	6	29343068	194	10	0.00766956
INT(OR12D3-OR12D2)	29343069	6	29364414	7801	79	0.308403
OR12D2	29364415	6	29365448	8	2	0.000316271
INT(OR12D2-OR11A1)	29365449	6	29393279	2299	215	0.0908882
OR11A1	29393280	6	29395509	123	5	0.00486266
INT(OR11A1-OR10C1)	29395510	6	29407714	1363	31	0.0538846
OR10C1	29407715	6	29408754	223	8	0.00881604
INT(OR10C1-OR2H1)	29408755	6	29426228	3744	91	0.148015
OR2H1	29426229	6	29432099	1661	30	0.0656657
INT(OR2H1-MAS1L)	29432100	6	29454541	4687	97	0.185295
MAS1L	29454542	6	29455679	586	7	0.0231668
INT(MAS1L-LOC100507362)	29455680	6	29497181	13715	217	0.542206
LOC100507362	29497182	6	29501345	1818	22	0.0718725
INT(LOC100507362-UBD)	29501346	6	29523387	4590	77	0.18146
UBD	29523388	6	29527702	1491	9	0.0589449
INT(UBD-SNORD32B)	29527703	6	29550027	11200	98	0.442779
SNORD32B	29550028	6	29550105	NA	NA	NA
INT(SNORD32B-OR2H2)	29550106	6	29555681	1505	18	0.0594984
OR2H2	29555682	6	29556745	116	7	0.00458592
INT(OR2H2-GABBR1)	29556746	6	29570003	5860	38	0.231668
GABBR1	29570004	6	29600962	4694	126	0.185572
INT(GABBR1-MOG)	29600963	6	29624756	6215	79	0.245703
MOG	29624757	6	29640149	4100	77	0.162089
INT(MOG-ZFP57)	29640150	6	29640167	NA	NA	NA
ZFP57	29640168	6	29644931	958	17	0.0378734
INT(ZFP57-HLA-F)	29644932	6	29691115	18093	257	0.715285
HLA-F	29691116	6	29695073	42	7	0.00166042
HLA-F-AS1	29695074	6	29716826	56558	146	2.23595
INT(HLA-F-AS1-IFITM4P)	29716827	6	29718582	267	6	0.0105555
IFITM4P	29718583	6	29718925	NA	NA	NA
INT(IFITM4P-HCG4)	29718926	6	29759681	21655	290	0.856105
LOC554223	29759682	6	29765584	1651	41	0.0652703
INT(LOC554223-HLA-G)	29765585	6	29794754	9117	225	0.36043
HLA-G	29794755	6	29798899	2372	30	0.0937742
INT(HLA-G-HLA-H)	29798900	6	29857103	27738	463	1.09659
HLA-H	29857104	6	29858668	44	6	0.00173949
INT(HLA-H-AK097625)	29858669	6	29892367	2411	104	0.095316
HCG4B	29892368	6	29893428	7	1	0.000276737
INT(HCG4B-BC035647)	29893429	6	29894104	6	2	0.000237203
BC035647	29894105	6	29897504	106	4	0.00419058
INT(BC035647-HLA-A)	29897505	6	29910245	374	73	0.0147856
HLA-A	29910246	6	29913661	2588	49	0.102314
INT(HLA-A-HCG9)	29913662	6	29942890	11859	278	0.468832
HCG9	29942891	6	29946177	2013	32	0.0795816
INT(HCG9-UNQ6501)	29946178	6	29979873	7050	89	0.278713
UNQ6501	29979874	6	29981277	602	7	0.0237994
INT(UNQ6501-ZNRD1-AS1)	29981278	6	30022376	12600	96	0.498126
ZNRD1-AS1	30022377	6	30028961	1509	13	0.0596565
INT(ZNRD1-AS1-ZNRD1)	30028962	6	30029034	NA	NA	NA
ZNRD1	30029035	6	30032686	223	6	0.00881604
INT(ZNRD1-PPP1R11)	30032687	6	30034930	1442	8	0.0570078
PPP1R11	30034931	6	30038108	627	7	0.0247877
RNF39	30038109	6	30043628	350	13	0.0138368
INT(RNF39-TRIM31)	30043629	6	30070672	9962	79	0.393836
TRIM31	30070673	6	30080867	7752	66	0.306466
INT(TRIM31-DQ580846)	30080868	6	30093183	12730	156	0.503265
DQ580846	30093184	6	30095185	1195	31	0.0472429
INT(DQ580846-TRIM40)	30095186	6	30104508	4422	79	0.174819
TRIM40	30104509	6	30116512	6822	147	0.2697
INT(TRIM40-TRIM10)	30116513	6	30119721	1069	20	0.0422617
TRIM10	30119722	6	30128711	5195	75	0.205378
INT(TRIM10-TRIM15)	30128712	6	30130981	160	5	0.00632541
TRIM15	30130982	6	30140473	9538	67	0.377074
INT(TRIM15-TRIM26)	30140474	6	30152230	18194	74	0.719278
TRIM26	30152231	6	30181271	39208	209	1.55004
INT(TRIM26-HLA-L)	30181272	6	30227337	12113	225	0.478873
HLA-L	30227338	6	30234728	941	76	0.0372013
INT(HLA-L-HCG18)	30234729	6	30255172	2938	77	0.11615
HCG18	30255173	6	30294933	14073	187	0.556359
INT(HCG18-TRIM39-RPP21)	30294934	6	30297086	363	6	0.0143508
TRIM39-RPP21	30297087	6	30314635	5171	85	0.204429
INT(TRIM39-RPP21-HLA-E)	30314636	6	30457181	34175	692	1.35107
HLA-E	30457182	6	30461982	57	7	0.00225343
INT(HLA-E-GNL1)	30461983	6	30509153	5719	72	0.226094
GNL1	30509154	6	30525371	661	17	0.0261319
PRR3	30525372	6	30532473	592	17	0.023404
INT(PRR3-ABCF1)	30532474	6	30539168	353	5	0.0139554
ABCF1	30539169	6	30559309	2799	29	0.110655
INT(ABCF1-PPP1R10)	30559310	6	30568175	1540	20	0.0608821
PPP1R10	30568176	6	30585084	1173	23	0.0463732
INT(PPP1R10-MRPS18B)	30585085	6	30585484	NA	NA	NA
MRPS18B	30585485	6	30594174	941	24	0.0372013
INT(MRPS18B-ATAT1)	30594175	6	30594661	12	1	0.000474406
ATAT1	30594662	6	30614598	1715	60	0.0678005
INT(ATAT1-C6orf136)	30614599	6	30614814	65	2	0.0025697
C6orf136	30614815	6	30620987	1059	25	0.0418663
DHX16	30620988	6	30640830	1217	46	0.0481127
INT(DHX16-PPP1R18)	30640831	6	30644164	871	15	0.034434
PPP1R18	30644165	6	30655093	1705	30	0.0674052
INT(PPP1R18-NRM)	30655094	6	30655822	4	1	0.000158135
NRM	30655823	6	30659058	443	11	0.0175135
INT(NRM-MDC1)	30659059	6	30667582	2249	60	0.0889116
MDC1	30667583	6	30685458	7562	115	0.298955
INT(MDC1-TUBB)	30685459	6	30688155	1198	19	0.0473615
TUBB	30688156	6	30693195	630	21	0.0249063
INT(TUBB-FLOT1)	30693196	6	30695509	928	14	0.0366874
FLOT1	30695510	6	30710453	2064	56	0.0815978
INT(FLOT1-IER3)	30710454	6	30710974	1	1	3.95338e-05
IER3	30710975	6	30712327	137	3	0.00541613
INT(IER3-AK098012)	30712328	6	30780641	32402	407	1.28097
AK098012	30780642	6	30798436	20588	113	0.813922
INT(AK098012-DDR1)	30798437	6	30856463	14954	216	0.591189
DDR1	30856464	6	30867933	1025	31	0.0405222
INT(DDR1-GTF2H4)	30867934	6	30875975	2743	45	0.108441
GTF2H4	30875976	6	30882814	1725	26	0.0681958
VARS2	30882815	6	30894235	2782	28	0.109983
INT(VARS2-SFTA2)	30894236	6	30899125	464	14	0.0183437
SFTA2	30899126	6	30899952	389	1	0.0153787
INT(SFTA2-DPCR1)	30899953	6	30908775	1979	39	0.0782374
DPCR1	30908776	6	30921998	1518	36	0.0600123
INT(DPCR1-MUC21)	30921999	6	30951483	5694	118	0.225106
MUC21	30951484	6	30957675	1747	25	0.0690656
INT(MUC21-MUC22)	30957676	6	30973727	6551	81	0.258986
MUC22	30973728	6	31003179	28426	311	1.12379
INT(MUC22-HCG22)	31003180	6	31021225	2336	61	0.092351
HCG22	31021226	6	31027655	1826	31	0.0721888
INT(HCG22-C6orf15)	31027656	6	31078998	7347	256	0.290455
C6orf15	31078999	6	31080332	34	5	0.00134415
INT(C6orf15-PSORS1C1)	31080333	6	31082606	362	25	0.0143112
PSORS1C1	31082607	6	31107869	6683	190	0.264205
INT(PSORS1C1-CCHCR1)	31107870	6	31110214	4197	20	0.165923
CCHCR1	31110215	6	31125566	2293	50	0.090651
INT(CCHCR1-TCF19)	31125567	6	31126301	226	2	0.00893464
TCF19	31126302	6	31131992	258	11	0.0101997
INT(TCF19-POU5F1)	31131993	6	31132112	NA	NA	NA
POU5F1	31132113	6	31138451	1452	24	0.0574031
INT(POU5F1-PSORS1C3)	31138452	6	31141510	309	19	0.0122159
PSORS1C3	31141511	6	31145676	2188	33	0.0865
INT(PSORS1C3-HCG27)	31145677	6	31165535	16701	120	0.660254
HCG27	31165536	6	31171745	5983	47	0.236531
INT(HCG27-HLA-C)	31171746	6	31236524	24116	449	0.953398
HLA-C	31236525	6	31239913	1011	46	0.0399687
INT(HLA-C-HLA-B)	31239914	6	31321647	28809	510	1.13893
HLA-B	31321648	6	31324989	10509	60	0.415461
INT(HLA-B-MICA)	31324990	6	31371369	55501	373	2.19417
MICA	31371370	6	31383090	5374	80	0.212455
INT(MICA-HCP5)	31383091	6	31430955	33486	321	1.32383
HCP5	31430956	6	31433586	3354	19	0.132596
INT(HCP5-HCG26)	31433587	6	31439004	4954	40	0.195851
HCG26	31439005	6	31440185	1364	16	0.0539241
INT(HCG26-MICB)	31440186	6	31465853	21855	212	0.864012
MICB	31465854	6	31478901	8566	81	0.338647
INT(MICB-MCCD1)	31478902	6	31496737	8452	88	0.33414
MCCD1	31496738	6	31498008	927	11	0.0366478
DDX39B	31498009	6	31510252	12280	49	0.485475
INT(SNORD117-ATP6V1G2)	31510253	6	31512226	367	7	0.0145089
ATP6V1G2	31512227	6	31514625	861	8	0.0340386
INT(ATP6V1G2-NFKBIL1)	31514626	6	31515351	229	1	0.00905324
NFKBIL1	31515352	6	31526606	10926	54	0.431946
INT(NFKBIL1-LTA)	31526607	6	31539874	7430	68	0.293736
LTA	31539875	6	31542100	2875	13	0.11366
INT(LTA-TNF)	31542101	6	31543342	715	8	0.0282667
TNF	31543343	6	31546112	1123	10	0.0443965
INT(TNF-LTB)	31546113	6	31548334	893	8	0.0353037
LTB	31548335	6	31550202	106	3	0.00419058
INT(LTB-LST1)	31550203	6	31554474	2911	16	0.115083
LST1	31554475	6	31556686	3093	11	0.122278
NCR3	31556687	6	31560762	1870	15	0.0739282
INT(NCR3-AIF1)	31560763	6	31583031	13879	93	0.54869
AIF1	31583032	6	31584798	1530	7	0.0604867
INT(AIF1-PRRC2A)	31584799	6	31588448	5609	16	0.221745
PRRC2A	31588449	6	31605554	6360	49	0.251435
INT(SNORA38-BAG6)	31605555	6	31606803	1754	9	0.0693423
BAG6	31606804	6	31620170	6482	40	0.256258
INT(BAG6-APOM)	31620171	6	31623669	386	10	0.0152601
APOM	31623670	6	31625987	11	3	0.000434872
INT(APOM-C6orf47)	31625988	6	31626073	NA	NA	NA
C6orf47	31626074	6	31628549	1851	6	0.0731771
INT(C6orf47-GPANK1)	31628550	6	31629004	NA	NA	NA
GPANK1	31629005	6	31633407	3729	11	0.147422
INT(GPANK1-CSNK2B)	31633408	6	31633655	2	1	7.90676e-05
CSNK2B	31633656	6	31637843	75	5	0.00296504
INT(CSNK2B-LY6G5C)	31637844	6	31644459	428	16	0.0169205
LY6G5C	31644460	6	31648150	287	7	0.0113462
INT(LY6G5C-ABHD16A)	31648151	6	31654724	216	7	0.0085393
ABHD16A	31654725	6	31671137	2534	25	0.100179
INT(MIR4646-LY6G6F)	31671138	6	31674682	650	10	0.025697
LY6G6F	31674683	6	31678372	426	4	0.0168414
INT(LY6G6F-LY6G6E)	31678373	6	31680111	25	4	0.000988345
LY6G6E	31680112	6	31681842	178	4	0.00703702
INT(LY6G6E-LY6G6C)	31681843	6	31686423	2453	12	0.0969765
LY6G6C	31686424	6	31689511	61	6	0.00241156
INT(LY6G6C-C6orf25)	31689512	6	31691119	NA	NA	NA
C6orf25	31691120	6	31694485	45	3	0.00177902
INT(C6orf25-DDAH2)	31694486	6	31694815	5	1	0.000197669
DDAH2	31694816	6	31698039	433	5	0.0171181
INT(DDAH2-CLIC1)	31698040	6	31698356	NA	NA	NA
CLIC1	31698357	6	31704341	991	8	0.039178
INT(CLIC1-MSH5-SAPCD1)	31704342	6	31707723	1171	10	0.0462941
MSH5-SAPCD1	31707724	6	31730945	10813	55	0.427479
INT(MSH5-SAPCD1-VWA7)	31730946	6	31733369	368	5	0.0145484
VWA7	31733370	6	31745108	12089	38	0.477924
INT(VWA7-VARS)	31745109	6	31745295	19	1	0.000751143
VARS	31745296	6	31763712	4986	30	0.197116
INT(VARS-LSM2)	31763713	6	31765167	70	2	0.00276737
LSM2	31765168	6	31774761	3231	20	0.127734
INT(LSM2-HSPA1L)	31774762	6	31777394	1131	5	0.0447127
HSPA1L	31777395	6	31782835	372	14	0.0147066
INT(HSPA1L-HSPA1A)	31782836	6	31783289	8	2	0.000316271
HSPA1A	31783290	6	31785719	8	3	0.000316271
INT(HSPA1A-HSPA1B)	31785720	6	31795510	6684	19	0.264244
HSPA1B	31795511	6	31798031	4	3	0.000158135
INT(HSPA1B-C6orf48)	31798032	6	31802691	1069	16	0.0422617
C6orf48	31802692	6	31807541	1559	19	0.0616332
INT(C6orf48-NEU1)	31807542	6	31826827	9683	58	0.382806
NEU1	31826828	6	31830709	6	1	0.000237203
INT(NEU1-SLC44A4)	31830710	6	31830968	NA	NA	NA
SLC44A4	31830969	6	31846823	7421	66	0.29338
INT(SLC44A4-EHMT2)	31846824	6	31847535	199	4	0.00786723
EHMT2	31847536	6	31865464	3381	62	0.133664
INT(EHMT2-ZBTB12)	31865465	6	31867392	378	9	0.0149438
ZBTB12	31867393	6	31869769	540	7	0.0213483
INT(ZBTB12-CFB)	31869770	6	31895264	3749	64	0.148212
CFB	31895265	6	31919862	3892	53	0.153866
NELFE	31919863	6	31926864	1754	22	0.0693423
SKIV2L	31926865	6	31937532	2212	24	0.0874488
INT(SKIV2L-STK19)	31937533	6	31939644	376	8	0.0148647
STK19	31939645	6	31949223	4268	25	0.16873
INT(STK19-C4B_2)	31949224	6	31949832	NA	NA	NA
C4A	31949833	6	31970458	109	2	0.00430919
INT(C4B_2-CYP21A1P)	31970459	6	31973357	51	4	0.00201622
CYP21A1P	31973358	6	31976712	225	10	0.00889511
TNXA	31976713	6	31980800	25	4	0.000988345
INT(TNXA-STK19)	31980801	6	31981165	NA	NA	NA
STK19P	31981166	6	31981961	25	2	0.000988345
INT(STK19P-C4B_2)	31981962	6	31982570	NA	NA	NA
C4B_2	31982571	6	32003195	195	2	0.00770909
INT(C4B_2-CYP21A2)	32003196	6	32006091	41	3	0.00162089
CYP21A2	32006092	6	32009447	666	13	0.0263295
TNXB	32009448	6	32077151	21901	152	0.86583
INT(TNXB-ATF6B)	32077152	6	32083043	564	9	0.0222971
ATF6B	32083044	6	32096017	2802	21	0.110774
INT(ATF6B-FKBPL)	32096018	6	32096482	1	1	3.95338e-05
FKBPL	32096483	6	32098067	604	3	0.0238784
INT(FKBPL-PRRT1)	32098068	6	32116138	6390	47	0.252621
PRRT1	32116139	6	32119720	2127	2	0.0840884
INT(PRRT1-PPT2)	32119721	6	32121227	316	3	0.0124927
PPT2	32121228	6	32131458	1911	24	0.0755491
INT(PPT2-AGPAT1)	32131459	6	32135981	1021	15	0.040364
AGPAT1	32135982	6	32143916	1192	15	0.0471243
INT(AGPAT1-RNF5)	32143917	6	32146160	135	6	0.00533707
RNF5	32146161	6	32151930	2208	14	0.0872907
INT(RNF5-PBX2)	32151931	6	32152508	413	3	0.0163275
PBX2	32152509	6	32157963	2040	20	0.080649
INT(PBX2-NOTCH4)	32157964	6	32162618	1707	6	0.0674842
NOTCH4	32162619	6	32191844	26322	134	1.04061
INT(NOTCH4-AK123889)	32191845	6	32223486	16564	243	0.654838
AK123889	32223487	6	32233615	3952	54	0.156238
INT(AK123889-C6orf10)	32233616	6	32260473	15356	94	0.607081
C6orf10	32260474	6	32339656	91065	461	3.60015
INT(C6orf10-HCG23)	32339657	6	32358285	13885	83	0.548927
HCG23	32358286	6	32361468	3422	26	0.135285
INT(HCG23-BTNL2)	32361469	6	32362511	3328	9	0.131569
BTNL2	32362512	6	32374900	5964	45	0.23578
INT(BTNL2-HLA-DRA)	32374901	6	32407617	42486	287	1.67963
HLA-DRA	32407618	6	32412826	20499	36	0.810404
INT(HLA-DRA-HLA-DRB5)	32412827	6	32485152	53985	115	2.13423
HLA-DRB5	32485153	6	32498006	NA	NA	NA
INT(HLA-DRB5-HLA-DRB6)	32498007	6	32520488	NA	NA	NA
HLA-DRB6	32520489	6	32527779	NA	NA	NA
INT(HLA-DRB6-AK293020)	32527780	6	32546121	NA	NA	NA
AK293020	32546122	6	32546497	NA	NA	NA
INT(AK293020-HLA-DRB1)	32546498	6	32546545	NA	NA	NA
HLA-DRB1	32546546	6	32557625	NA	NA	NA
INT(HLA-DRB1-HLA-DQA1)	32557626	6	32605181	33840	12	1.33782
HLA-DQA1	32605182	6	32611429	68	2	0.0026883
INT(HLA-DQA1-HLA-DQB1)	32611430	6	32627239	NA	NA	NA
HLA-DQB1	32627240	6	32634466	NA	NA	NA
INT(HLA-DQB1-HLA-DQA2)	32634467	6	32709161	105492	939	4.1705
HLA-DQA2	32709162	6	32714664	4125	47	0.163077
INT(HLA-DQA2-HLA-DQB2)	32714665	6	32723873	2519	59	0.0995857
HLA-DQB2	32723874	6	32731330	4286	28	0.169442
INT(HLA-DQB2-TAP2)	32731331	6	32793185	24406	404	0.964862
TAP2	32793186	6	32806547	10241	85	0.404866
INT(TAP2-PSMB8)	32806548	6	32808492	69	8	0.00272783
PSMB8	32808493	6	32811816	2894	13	0.114411
INT(PSMB8-TAP1)	32811817	6	32812984	503	7	0.0198855
TAP1	32812985	6	32821748	17887	85	0.707141
INT(TAP1-PSMB9)	32821749	6	32821936	1	1	3.95338e-05
PSMB9	32821937	6	32827628	832	23	0.0328921
INT(PSMB9-LOC100294145)	32827629	6	32861951	17601	161	0.695835
LOC100294145	32861952	6	32871535	21536	74	0.8514
INT(LOC100294145-HLA-DMB)	32871536	6	32902404	23635	128	0.934382
HLA-DMB	32902405	6	32908847	6742	38	0.266537
INT(HLA-DMB-HLA-DMA)	32908848	6	32916389	3426	42	0.135443
HLA-DMA	32916390	6	32920899	850	22	0.0336037
INT(HLA-DMA-BRD2)	32920900	6	32937093	6387	72	0.252502
BRD2	32937094	6	32940704	2971	19	0.117455
INT(BRD2-BRD2)	32940705	6	32940859	NA	NA	NA
BRD2	32940860	6	32949282	8428	57	0.333191
INT(BRD2-HLA-DOA)	32949283	6	32971958	17721	144	0.700579
HLA-DOA	32971959	6	32977389	3102	46	0.122634
INT(HLA-DOA-HLA-DPA1)	32977390	6	33032344	30539	332	1.20732
HLA-DPA1	33032345	6	33041454	5438	91	0.214985
INT(HLA-DPA1-HLA-DPB1)	33041455	6	33043701	183	4	0.00723469
HLA-DPB1	33043702	6	33057473	44469	255	1.75803
INT(HLA-DPB1-HLA-DPB2)	33057474	6	33080291	14237	200	0.562843
HLA-DPB2	33080292	6	33086926	22742	79	0.899078
INT(HLA-DPB2-COL11A2)	33086927	6	33130467	30831	350	1.21887
COL11A2	33130468	6	33160245	7860	75	0.310736
INT(COL11A2-RXRB)	33160246	6	33161360	167	6	0.00660215
RXRB	33161361	6	33168473	438	13	0.0173158
INT(RXRB-SLC39A7)	33168474	6	33168601	NA	NA	NA
SLC39A7	33168602	6	33172214	506	7	0.0200041
INT(SLC39A7-HSD17B8)	33172215	6	33172412	293	2	0.0115834
HSD17B8	33172413	6	33174608	2462	7	0.0973323
INT(HSD17B8-MIR219-1)	33174609	6	33175610	181	2	0.00715562
MIR219-1	33175611	6	33175721	NA	NA	NA
INT(MIR219-1-RING1)	33175722	6	33176284	41	3	0.00162089
RING1	33176285	6	33180499	780	8	0.0308364
INT(RING1-VPS52)	33180500	6	33218047	18948	82	0.749087
VPS52	33218048	6	33239662	10566	51	0.417714
INT(VPS52-RPS18)	33239663	6	33239850	NA	NA	NA
RPS18	33239851	6	33244281	151	14	0.00596961
INT(RPS18-B3GALT4)	33244282	6	33244915	52	2	0.00205576
B3GALT4	33244916	6	33246602	NA	NA	NA
INT(B3GALT4-WDR46)	33246603	6	33246878	NA	NA	NA
WDR46	33246879	6	33257304	2505	29	0.0990322
INT(WDR46-PFDN6)	33257305	6	33257372	NA	NA	NA
PFDN6	33257373	6	33258711	6	1	0.000237203
INT(PFDN6-RGL2)	33258712	6	33259429	NA	NA	NA
RGL2	33259430	6	33267165	2114	12	0.0835745
INT(RGL2-TAPBP)	33267166	6	33271408	254	13	0.0100416
TAPBP	33271409	6	33282164	1603	26	0.0633727
INT(TAPBP-ZBTB22)	33282165	6	33282180	NA	NA	NA
ZBTB22	33282181	6	33285719	226	4	0.00893464
INT(ZBTB22-DAXX)	33285720	6	33286333	NA	NA	NA
DAXX	33286334	6	33290793	223	7	0.00881604
INT(DAXX-KIFC1)	33290794	6	33359311	20470	186	0.809257
KIFC1	33359312	6	33377699	4086	52	0.161535
INT(KIFC1-PHF1)	33377700	6	33378771	235	2	0.00929045
PHF1	33378772	6	33384230	971	16	0.0383873
INT(PHF1-CUTA)	33384231	6	33384317	NA	NA	NA
CUTA	33384318	6	33386065	287	5	0.0113462
INT(CUTA-SYNGAP1)	33386066	6	33387845	14	1	0.000553473
SYNGAP1	33387846	6	33421466	8783	75	0.347226
INT(SYNGAP1-ZBTB9)	33421467	6	33422354	11	2	0.000434872
ZBTB9	33422355	6	33425320	740	7	0.029255
INT(ZBTB9-BAK1)	33425321	6	33458000	10880	138	0.430128
INT(BX647938-KLRB1)	9737870	12	9747868	3946	68	0.156
KLRB1	9747869	12	9760497	2197	40	0.0868558
INT(KLRB1-LOC374443)	9760498	12	9800641	7881	88	0.311566
LOC374443	9800642	12	9811010	1047	46	0.0413919
INT(LOC374443-CLEC2D)	9811011	12	9822302	4528	58	0.179009
CLEC2D	9822303	12	9852151	12978	103	0.51307
INT(CLEC2D-CLECL1)	9852152	12	9868454	8524	85	0.336986
CLECL1	9868455	12	9885895	7457	75	0.294804
INT(CLECL1-CD69)	9885896	12	9905080	11725	70	0.463534
CD69	9905081	12	9913497	2817	26	0.111367
INT(CD69-KLRF1)	9913498	12	9980075	23619	138	0.933749
KLRF1	9980076	12	9997603	261	17	0.0103183
INT(KLRF1-CLEC2B)	9997604	12	10004966	199	14	0.00786723
CLEC2B	10004967	12	10022458	2737	42	0.108204
INT(CLEC2B-KLRF2)	10022459	12	10034086	4540	50	0.179484
KLRF2	10034087	12	10048432	2679	25	0.105911
INT(KLRF2-CLEC2A)	10048433	12	10065824	2932	39	0.115913
CLEC2A	10065825	12	10084980	5074	40	0.200595
INT(CLEC2A-CLEC12A)	10084981	12	10103913	3218	60	0.12722
CLEC12A	10103914	12	10138194	2385	95	0.0942882
INT(CLEC12A-CLEC1B)	10138195	12	10145660	1146	22	0.0453058
CLEC1B	10145661	12	10151899	1831	21	0.0723864
INT(CLEC1B-CLEC12B)	10151900	12	10163229	11933	46	0.471757
CLEC12B	10163230	12	10171399	8870	23	0.350665
INT(CLEC12B-CLEC9A)	10171400	12	10183274	6118	27	0.241868
CLEC9A	10183275	12	10218565	3752	47	0.148331
INT(CLEC9A-CLEC1A)	10218566	12	10223078	43	6	0.00169995
CLEC1A	10223079	12	10251605	5127	107	0.20269
INT(CLEC1A-CLEC7A)	10251606	12	10269374	288	35	0.0113857
CLEC7A	10269375	12	10282868	439	48	0.0173553
INT(CLEC7A-OLR1)	10282869	12	10310897	7899	95	0.312278
OLR1	10310898	12	10324790	1074	51	0.0424593
INT(OLR1-TMEM52B)	10324791	12	10331555	858	15	0.03392
TMEM52B	10331556	12	10344403	1454	26	0.0574822
INT(TMEM52B-GABARAPL1)	10344404	12	10365487	10620	73	0.419849
GABARAPL1	10365488	12	10375724	2325	15	0.0919161
INT(GABARAPL1-KLRD1)	10375725	12	10460415	15514	179	0.613328
KLRD1	10460416	12	10469850	46	7	0.00181856
INT(KLRD1-KLRK1)	10469851	12	10524950	13067	72	0.516588
KLRK1	10524951	12	10542653	2630	37	0.103974
INT(KLRK1-KLRC4)	10542654	12	10559981	2667	16	0.105437
KLRC4	10559982	12	10562356	2	2	7.90676e-05
INT(KLRC4-KLRC3)	10562357	12	10568181	2301	4	0.0909673
KLRC3	10568182	12	10573194	NA	NA	NA
INT(KLRC3-KLRC1)	10573195	12	10598636	1237	29	0.0489033
KLRC1	10598637	12	10605979	758	15	0.0299666
INT(KLRC1-EIF2S3B)	10605980	12	10658200	9735	98	0.384862
EIF2S3B	10658201	12	10675734	2044	39	0.0808071
INT(EIF2S3B_LINC02446)	10675735	12	10705977	5985	65	0.23661
LINC02446	10705978	12	10728284	6976	58	0.275788
INT(LINC02446_KLRAP1)	10728285	12	10741075	3305	19	0.130659
KLRAP1	10741076	12	10752434	3640	43	0.143903
INT(KLRAP1-MAGOHB)	10752435	12	10756362	1406	9	0.0555845
MAGOHB	10756363	12	10762434	1209	20	0.0477964
INT(CACNG6-VSTM1)	54534080	19	54544078	2140	9	0.0846024
VSTM1	54544079	19	54567207	4345	38	0.171774
INT(VSTM1-TARM1)	54567208	19	54573199	294	9	0.0116229
TARM1	54573200	19	54584634	4464	26	0.176479
INT(TARM1-OSCAR)	54584635	19	54597931	1959	4	0.0774467
OSCAR	54597932	19	54604242	2131	7	0.0842466
INT(OSCAR-NDUFA3)	54604243	19	54606158	9	3	0.000355804
NDUFA3	54606159	19	54610281	26	7	0.00102788
INT(NDUFA3-TFPT)	54610282	19	54610318	NA	NA	NA
TFPT	54610319	19	54619055	1139	15	0.045029
PRPF31	54619056	19	54635150	1147	22	0.0453453
INT(PRPF31-CNOT3)	54635151	19	54641434	216	8	0.0085393
CNOT3	54641435	19	54659446	2824	27	0.111643
LENG1	54659447	19	54663446	1461	4	0.0577589
INT(LENG1-TMC4)	54663447	19	54663832	NA	NA	NA
TMC4	54663833	19	54676944	7757	18	0.306664
INT(TMC4-MBOAT7)	54676945	19	54677104	435	1	0.0171972
MBOAT7	54677105	19	54693733	3418	24	0.135127
INT(MBOAT7-TSEN34)	54693734	19	54695102	650	4	0.025697
TSEN34	54695103	19	54698394	44	5	0.00173949
INT(TSEN34-RPS9)	54698395	19	54704724	462	5	0.0182646
RPS9	54704725	19	54711515	2851	42	0.112711
INT(RPS9-LILRB3)	54711516	19	54720145	1553	13	0.061396
LILRB3	54720146	19	54726959	57	1	0.00225343
INT(LILRB3-LILRB5)	54726960	19	54754268	16567	9	0.654957
LILRB5	54754269	19	54761167	149	4	0.00589054
INT(LILRB5-LILRB2)	54761168	19	54777673	NA	NA	NA
LILRB2	54777674	19	54785033	65	1	0.0025697
INT(LILRB2-MIR4752)	54785034	19	54785962	475	1	0.0187786
MIR4752	54785963	19	54786035	NA	NA	NA
INT(MIR4752-LILRA5)	54786036	19	54818351	7525	36	0.297492
LILRA5	54818352	19	54824409	198	10	0.0078277
INT(LILRA5-LILRA4)	54824410	19	54844690	1867	31	0.0738096
LILRA4	54844691	19	54850421	1117	5	0.0441593
INT(LILRA4-LAIR1)	54850422	19	54865233	3387	20	0.133901
LAIR1	54865234	19	54876721	3888	13	0.153707
INT(LAIR1-TTYH1)	54876722	19	54926603	4426	4	0.174977
TTYH1	54926604	19	54947899	167	12	0.00660215
INT(TTYH1-LENG8)	54947900	19	54960063	863	18	0.0341177
LENG8	54960064	19	54973196	387	17	0.0152996
LENG9	54973197	19	54974894	135	2	0.00533707
INT(LENG9-CDC42EP5)	54974895	19	54976208	NA	NA	NA
CDC42EP5	54976209	19	54984422	178	7	0.00703702
INT(CDC42EP5-LAIR2)	54984423	19	55014011	404	20	0.0159717
LAIR2	55014012	19	55021900	NA	NA	NA
INT(LAIR2-KIR3DX1)	55021901	19	55048119	5320	75	0.21032
KIR3DX1	55048120	19	55055195	549	2	0.0217041
INT(KIR3DX1-LILRA1)	55055196	19	55105039	158	16	0.00624634
LILRA1	55105040	19	55113687	16919	23	0.668873
INT(LILRA1-LILRB1)	55113688	19	55141966	24814	96	0.980992
LILRB1	55141967	19	55149004	1307	38	0.0516707
INT(LILRB1-LILRB4)	55149005	19	55174122	6651	54	0.262939
LILRB4	55174123	19	55179846	386	3	0.0152601
INT(LILRB4-LILRP2)	55179847	19	55219599	12153	77	0.480454
LILRP2	55219600	19	55224887	1016	3	0.0401664
INT(LILRP2-KIR3DL3)	55224888	19	55235982	2078	14	0.0821513
KIR3DL3	55235983	19	55248003	NA	NA	NA
INT(KIR3DL3-KIR2DL1)	55248004	19	55281263	NA	NA	NA
KIR2DL1	55281264	19	55295778	NA	NA	NA
INT(KIR2DL1-KIR3DL2)	55295779	19	55361896	56	1	0.00221389
KIR3DL2	55361897	19	55378670	1211	12	0.0478755
INT(KIR3DL2-FCAR)	55378671	19	55385547	1710	7	0.0676028
FCAR	55385548	19	55401838	55	2	0.00217436
INT(FCAR-NCR1)	55401839	19	55417506	NA	NA	NA
NCR1	55417507	19	55424439	98	2	0.00387431
INT(NCR1-NLRP7)	55424440	19	55434875	416	14	0.0164461
NLRP7	55434876	19	55458873	2653	53	0.104883
INT(NLRP7-RNU6-64P)	55458874	19	55471011	74	4	0.0029255
RNU6-64P	55471012	19	55471043	NA	NA	NA
INT(RNU6-64P-NLRP2)	55471044	19	55476650	NA	NA	NA
NLRP2	55476651	19	55512510	3713	55	0.146789
INT(NLRP2-GP6)	55512511	19	55525073	3573	48	0.141254
GP6	55525074	19	55549632	11006	89	0.435109
INT(GP6-AL833150)	55549633	19	55551814	2626	19	0.103816
AL833150	55551815	19	55553382	1492	8	0.0589845
INT(AL833150-RDH13)	55553383	19	55555690	3288	12	0.129987
RDH13	55555691	19	55559632	1276	16	0.0504452
