# Supplementary material for: Capturing SNP Association across the NK Receptor and HLA Gene Regions in Multiple Sclerosis by Targeted Penalised Regression Models
Source: Genes (Basel). 2021 Dec 29;13(1):87. doi: 10.3390/genes13010087 (PMC8774935; doi:10.3390/genes13010087)
Supplement: Supplementary file 1 [file genes-13-00087-s001.zip › Additional_files/Additional file 2. Gene Boundaries used.xlsx]

## Sheet: Overview
Included is the gene boundaries used for post GLMNet analysis.
These boundaries were set using the USCS genome browser https://genome.ucsc.edu/cgi-bin/hgTables and the 'Feb. 2009 (GRCh37/hg19)' assembly
The original exports from the USCS table browser are also provided for:
Region Name	Chromsome	BP start	BP end
HLA	6	28467000	33458000
NKC	12	9737870	10762434
LRC	19	54534080	55559632

## Sheet: Gene_Boundaries_used_for_Analys
CHR	USCS_start	USCS_end	Gene_symbol	Description	Region_Size
6	28467000	28471071	INT(TRNA_Thr-GPX6)	Lower End	4071
6	28471072	28483570	GPX6	Homo sapiens glutathione peroxidase 6 (olfactory) (GPX6), mRNA.	12498
6	28483571	28493787	INT(GPX6-GPX5)		10216
6	28493788	28502728	GPX5	Homo sapiens glutathione peroxidase 5 (epididymal androgen-related protein) (GPX5), transcript variant 1, mRNA.	8940
6	28502729	28505365	INT(GPX5-TRNA_Ile)		2636
6	28505366	28505460	TRNA_Ile	transfer RNA Ile (anticodon TAT)	94
6	28505461	28510889	INT(TRNA_Ile-TRNA_Arg)		5428
6	28510890	28510963	TRNA_Arg	transfer RNA Arg (anticodon TCG)	73
6	28510964	28539405	INT(TRNA_Arg-SCAND3)		28441
6	28539406	28555112	SCAND3	Homo sapiens SCAN domain containing 3 (SCAND3), mRNA.	15706
6	28555113	28555153	INT(SCAND3-AK056211)		40
6	28555154	28559524	AK056211	Homo sapiens cDNA FLJ31649 fis, clone NT2RI2004078.	4370
6	28559525	28565115	INT(AK056211-TRNA_Ser)		5590
6	28565116	28565198	TRNA_Ser	transfer RNA Ser (anticodon GCT)	82
6	28565199	28574931	INT(TRNA_Ser-TRNA_Ala)		9732
6	28574932	28575004	TRNA_Ala	transfer RNA Ala (anticodon AGC)	72
6	28575005	28601857	INT(TRNA_Ala-TRNA_Pseudo)		26852
6	28601858	28601930	TRNA_Pseudo	transfer RNA pseudogene (anticodon TGC)	72
6	28601931	28611220	INT(TRNA_Pseudo-TRNA_Ala)		9289
6	28611221	28611293	TRNA_Ala	transfer RNA Ala (anticodon TGC)	72
6	28611294	28615982	INT(TRNA_Ala-TRNA_Thr)		4688
6	28615983	28616057	TRNA_Thr	transfer RNA Thr (anticodon CGT)	74
6	28616058	28626012	INT(TRNA_Thr-TRNA_Ala)		9954
6	28626013	28626085	TRNA_Ala	transfer RNA Ala (anticodon AGC)	72
6	28626086	28641611	INT(TRNA_Ala-TRNA_Ala)		15525
6	28641612	28641684	TRNA_Ala	transfer RNA Ala (anticodon CGC)	72
6	28641685	28660985	INT(TRNA_Ala-TRNA_Pseudo)		19300
6	28660986	28661060	TRNA_Pseudo	transfer RNA pseudogene (anticodon TTT)	74
6	28661061	28663707	INT(TRNA_Pseudo-TRNA_Ala)		2646
6	28663708	28663780	TRNA_Ala	transfer RNA Ala (anticodon CGC)	72
6	28663781	28678364	INT(TRNA_Ala-TRNA_Ala)		14583
6	28678365	28678437	TRNA_Ala	transfer RNA Ala (anticodon AGC)	72
6	28678438	28687479	INT(TRNA_Ala-TRNA_Ala)		9041
6	28687480	28687552	TRNA_Ala	transfer RNA Ala (anticodon AGC)	72
6	28687553	28693793	INT(TRNA_Ala-TRNA_Thr)		6240
6	28693794	28693868	TRNA_Thr	transfer RNA Thr (anticodon AGT)	74
6	28693869	28694853	INT(TRNA_Thr-TRNA_Pseudo)		984
6	28694854	28694927	TRNA_Pseudo	transfer RNA pseudogene (anticodon GAA)	73
6	28694928	28697090	INT(TRNA_Pseudo-TRNA_Ala)		2162
6	28697091	28697163	TRNA_Ala	transfer RNA Ala (anticodon CGC)	72
6	28697164	28703204	INT(TRNA_Ala-TRNA_Val)		6040
6	28703205	28703277	TRNA_Val	transfer RNA Val (anticodon AAC)	72
6	28703278	28710727	INT(TRNA_Val-TRNA_Arg)		7449
6	28710728	28710801	TRNA_Arg	transfer RNA Arg (anticodon CCG)	73
6	28710802	28715519	INT(TRNA_Arg-TRNA_Lys)		4717
6	28715520	28715593	TRNA_Lys	transfer RNA Lys (anticodon TTT)	73
6	28715594	28726139	INT(TRNA_Lys-TRNA_Ala)		10545
6	28726140	28726212	TRNA_Ala	transfer RNA Ala (anticodon TGC)	72
6	28726213	28731372	INT(TRNA_Ala-TRNA_Phe)		5159
6	28731373	28731447	TRNA_Phe	transfer RNA Phe (anticodon GAA)	74
6	28731448	28732162	INT(TRNA_Phe-TRNA_Phe)		714
6	28732163	28732236	TRNA_Phe	transfer RNA Phe (anticodon GAA)	73
6	28732237	28746542	INT(TRNA_Phe-TRNA_Pseudo)		14305
6	28746543	28746615	TRNA_Pseudo	transfer RNA pseudogene (anticodon AGC)	72
6	28746616	28757545	INT(TRNA_Pseudo-TRNA_Ala)		10929
6	28757546	28757618	TRNA_Ala	transfer RNA Ala (anticodon TGC)	72
6	28757619	28758497	INT(TRNA_Ala-TRNA_Phe)		878
6	28758498	28758571	TRNA_Phe	transfer RNA Phe (anticodon GAA)	73
6	28758572	28763739	INT(TRNA_Phe-TRNA_Ala)		5167
6	28763740	28763812	TRNA_Ala	transfer RNA Ala (anticodon AGC)	72
6	28763813	28770575	INT(TRNA_Ala-TRNA_Ala)		6762
6	28770576	28770647	TRNA_Ala	transfer RNA Ala (anticodon TGC)	71
6	28770648	28775608	INT(TRNA_Ala-TRNA_Phe)		4960
6	28775609	28775682	TRNA_Phe	transfer RNA Phe (anticodon GAA)	73
6	28775683	28779847	INT(TRNA_Phe-TRNA_Ala)		4164
6	28779848	28779920	TRNA_Ala	transfer RNA Ala (anticodon AGC)	72
6	28779921	28785010	INT(TRNA_Ala-TRNA_Ala)		5089
6	28785011	28785083	TRNA_Ala	transfer RNA Ala (anticodon TGC)	72
6	28785084	28791091	INT(TRNA_Ala-TRNA_Phe)		6007
6	28791092	28791166	TRNA_Phe	transfer RNA Phe (anticodon GAA)	74
6	28791167	28806219	INT(TRNA_Phe-TRNA_Ala)		15052
6	28806220	28806292	TRNA_Ala	transfer RNA Ala (anticodon AGC)	72
6	28806293	28827400	INT(TRNA_Ala-LOC401242)		21107
6	28827401	28831454	LOC401242	Homo sapiens uncharacterized LOC401242 (LOC401242), non-coding RNA.	4053
6	28831455	28831460	INT(LOC401242-TRNA_Ala)		5
6	28831461	28831533	TRNA_Ala	transfer RNA Ala (anticodon AGC)	72
6	28831534	28849163	INT(TRNA_Ala-TRNA_Arg)		17629
6	28849164	28849237	TRNA_Arg	transfer RNA Arg (anticodon CCG)	73
6	28849238	28863998	INT(TRNA_Arg-TRNA_Leu)		14760
6	28863999	28864105	TRNA_Leu	transfer RNA Leu (anticodon CAA)	106
6	28864106	28870777	INT(TRNA_Leu-TRIM27)		6671
6	28870778	28891768	TRIM27	Homo sapiens tripartite motif containing 27 (TRIM27), mRNA.	20990
6	28891769	28908828	INT(TRIM27-TRNA_Leu)		17059
6	28908829	28908934	TRNA_Leu	transfer RNA Leu (anticodon CAA)	105
6	28908935	28909376	INT(TRNA_Leu-TRNA_Gln)		441
6	28909377	28909449	TRNA_Gln	transfer RNA Gln (anticodon CTG)	72
6	28909450	28911397	INT(TRNA_Gln-TRNA_Leu)		1947
6	28911398	28911480	TRNA_Leu	transfer RNA Leu (anticodon AAG)	82
6	28911481	28912350	INT(TRNA_Leu-TRNA_Met)		869
6	28912351	28912424	TRNA_Met	transfer RNA Met (anticodon CAT)	73
6	28912425	28918804	INT(TRNA_Met-TRNA_Lys)		6379
6	28918805	28918878	TRNA_Lys	transfer RNA Lys (anticodon TTT)	73
6	28918879	28921040	INT(TRNA_Lys-TRNA_Met)		2161
6	28921041	28921114	TRNA_Met	transfer RNA Met (anticodon CAT)	73
6	28921115	28949447	INT(TRNA_Met-TRNA_Phe)		28332
6	28949448	28949521	TRNA_Phe	transfer RNA Phe (anticodon GAA)	73
6	28949522	28949974	INT(TRNA_Phe-TRNA_Glu)		452
6	28949975	28950047	TRNA_Glu	transfer RNA Glu (anticodon CTC)	72
6	28950048	28956777	INT(TRNA_Glu-TRNA_Leu)		6729
6	28956778	28956860	TRNA_Leu	transfer RNA Leu (anticodon AAG)	82
6	28956861	28962592	INT(TRNA_Leu-ZNF311)		5731
6	28962593	28973035	ZNF311	Homo sapiens zinc finger protein 311 (ZNF311), mRNA.	10442
6	28973036	29003998	INT(ZNF311-LOC100129636)		30962
6	29003999	29044517	LOC100129636	Homo sapiens uncharacterized LOC100129636 (LOC100129636), mRNA.	40518
6	29044518	29053983	INT(LOC100129636-OR2B3)		9465
6	29053984	29055090	OR2B3	Homo sapiens olfactory receptor, family 2, subfamily B, member 3 (OR2B3), mRNA.	1106
6	29055091	29079666	INT(OR2B3-OR2J3)		24575
6	29079667	29080603	OR2J3	Homo sapiens olfactory receptor, family 2, subfamily J, member 3 (OR2J3), mRNA.	936
6	29080604	29141309	INT(OR2J3-OR2J2)		60705
6	29141310	29142351	OR2J2	Homo sapiens olfactory receptor, family 2, subfamily J, member 2 (OR2J2), mRNA.	1041
6	29142352	29274465	INT(OR2J2-OR14J1)		132113
6	29274466	29275432	OR14J1	Homo sapiens olfactory receptor, family 14, subfamily J, member 1 (OR14J1), mRNA.	966
6	29275433	29323005	INT(OR14J1-OR5V1)		47572
6	29323006	29324054	OR5V1	Homo sapiens olfactory receptor, family 5, subfamily V, member 1 (OR5V1), mRNA.	1048
6	29324055	29341198	INT(OR5V1-OR12D3)		17143
6	29341199	29343068	OR12D3	Homo sapiens olfactory receptor, family 12, subfamily D, member 3 (OR12D3), mRNA.	1869
6	29343069	29364414	INT(OR12D3-OR12D2)		21345
6	29364415	29365448	OR12D2	Homo sapiens olfactory receptor, family 12, subfamily D, member 2 (OR12D2), mRNA.	1033
6	29365449	29393279	INT(OR12D2-OR11A1)		27830
6	29393280	29395509	OR11A1	Homo sapiens olfactory receptor, family 11, subfamily A, member 1 (OR11A1), mRNA.	2229
6	29395510	29407714	INT(OR11A1-OR10C1)		12204
6	29407715	29408754	OR10C1	Homo sapiens olfactory receptor, family 10, subfamily C, member 1 (OR10C1), mRNA.	1039
6	29408755	29426228	INT(OR10C1-OR2H1)		17473
6	29426229	29432099	OR2H1	Homo sapiens olfactory receptor, family 2, subfamily H, member 1 (OR2H1), mRNA.	5870
6	29432100	29454541	INT(OR2H1-MAS1L)		22441
6	29454542	29455679	MAS1L	Homo sapiens MAS1 oncogene-like (MAS1L), mRNA.	1137
6	29455680	29497181	INT(MAS1L-LOC100507362)		41501
6	29497182	29501345	LOC100507362	Homo sapiens uncharacterized LOC100507362 (LOC100507362), transcript variant 1, non-coding RNA.	4163
6	29501346	29523387	INT(LOC100507362-UBD)		22041
6	29523388	29527702	UBD	Homo sapiens ubiquitin D (UBD), mRNA.	4314
6	29527703	29550027	INT(UBD-SNORD32B)		22324
6	29550028	29550105	SNORD32B	Homo sapiens small nucleolar RNA, C/D box 32B (SNORD32B), small nucleolar RNA.	77
6	29550106	29555681	INT(SNORD32B-OR2H2)		5575
6	29555682	29556745	OR2H2	Homo sapiens olfactory receptor, family 2, subfamily H, member 2 (OR2H2), mRNA.	1063
6	29556746	29570003	INT(OR2H2-GABBR1)		13257
6	29570004	29600962	GABBR1	Homo sapiens gamma-aminobutyric acid (GABA) B receptor, 1 (GABBR1), transcript variant 1, mRNA.	30958
6	29600963	29624756	INT(GABBR1-MOG)		23793
6	29624757	29640149	MOG	Homo sapiens myelin oligodendrocyte glycoprotein (MOG), transcript variant beta1, mRNA.	15392
6	29640150	29640167	INT(MOG-ZFP57)		17
6	29640168	29644931	ZFP57	Homo sapiens ZFP57 zinc finger protein (ZFP57), mRNA.	4763
6	29644932	29691115	INT(ZFP57-HLA-F)		46183
6	29691116	29695073	HLA-F	Homo sapiens major histocompatibility complex, class I, F (HLA-F), transcript variant 1, mRNA.	3957
6	29695074	29716826	HLA-F-AS1	Homo sapiens HLA-F antisense RNA 1 (HLA-F-AS1), transcript variant 1, non-coding RNA.	21752
6	29716827	29718582	INT(HLA-F-AS1-IFITM4P)		1755
6	29718583	29718925	IFITM4P	Homo sapiens interferon induced transmembrane protein 4 pseudogene (IFITM4P), non-coding RNA.	342
6	29718926	29759681	INT(IFITM4P-HCG4)		40755
6	29759682	29765584	LOC554223	Homo sapiens histocompatibility antigen-related (LOC554223), mRNA.	5902
6	29765585	29794754	INT(LOC554223-HLA-G)		29169
6	29794755	29798899	HLA-G	Homo sapiens major histocompatibility complex, class I, G (HLA-G), mRNA.	4144
6	29798900	29857103	INT(HLA-G-HLA-H)		58203
6	29857104	29858668	HLA-H	Homo sapiens major histocompatibility complex, class I, H (pseudogene) (HLA-H), non-coding RNA.	1564
6	29858669	29892367	INT(HLA-H-AK097625)		33698
6	29892368	29893428	HCG4B	Homo sapiens HLA complex group 4B (non-protein coding) (HCG4B), non-coding RNA.	1060
6	29893429	29894104	INT(HCG4B-BC035647)		675
6	29894105	29897504	BC035647	Homo sapiens cDNA FLJ35602 fis, clone SPLEN2009088, highly similar to HLA CLASS I HISTOCOMPATIBILITY ANTIGEN.	3399
6	29897505	29910245	INT(BC035647-HLA-A)		12740
6	29910246	29913661	HLA-A	Homo sapiens major histocompatibility complex, class I, A (HLA-A), transcript variant 1, mRNA.	3415
6	29913662	29942890	INT(HLA-A-HCG9)		29228
6	29942891	29946177	HCG9	Homo sapiens HLA complex group 9 (non-protein coding) (HCG9), non-coding RNA.	3286
6	29946178	29979873	INT(HCG9-UNQ6501)		33695
6	29979874	29981277	UNQ6501	Homo sapiens cDNA FLJ30561 fis, clone BRAWH2004580.	1403
6	29981278	30022376	INT(UNQ6501-ZNRD1-AS1)		41098
6	30022377	30028961	ZNRD1-AS1	Homo sapiens ZNRD1 antisense RNA 1 (ZNRD1-AS1), non-coding RNA.	6584
6	30028962	30029034	INT(ZNRD1-AS1-ZNRD1)		72
6	30029035	30032686	ZNRD1	Homo sapiens zinc ribbon domain containing 1 (ZNRD1), transcript variant a, mRNA.	3651
6	30032687	30034930	INT(ZNRD1-PPP1R11)		2243
6	30034931	30038108	PPP1R11	Homo sapiens protein phosphatase 1, regulatory (inhibitor) subunit 11 (PPP1R11), mRNA.	3177
6	30038109	30043628	RNF39	Homo sapiens ring finger protein 39 (RNF39), transcript variant 1, mRNA.	5519
6	30043629	30070672	INT(RNF39-TRIM31)		27043
6	30070673	30080867	TRIM31	Homo sapiens tripartite motif containing 31 (TRIM31), mRNA.	10194
6	30080868	30093183	INT(TRIM31-DQ580846)		12315
6	30093184	30095185	DQ580846	Homo sapiens cDNA FLJ32653 fis, clone TESTI1000018.	2001
6	30095186	30104508	INT(DQ580846-TRIM40)		9322
6	30104509	30116512	TRIM40	Homo sapiens tripartite motif containing 40 (TRIM40), mRNA.	12003
6	30116513	30119721	INT(TRIM40-TRIM10)		3208
6	30119722	30128711	TRIM10	Homo sapiens tripartite motif containing 10 (TRIM10), transcript variant 1, mRNA.	8989
6	30128712	30130981	INT(TRIM10-TRIM15)		2269
6	30130982	30140473	TRIM15	Homo sapiens tripartite motif containing 15 (TRIM15), mRNA.	9491
6	30140474	30152230	INT(TRIM15-TRIM26)		11756
6	30152231	30181271	TRIM26	Homo sapiens tripartite motif containing 26 (TRIM26), transcript variant 2, mRNA.	29040
6	30181272	30227337	INT(TRIM26-HLA-L)	Also contains HCG17 start 30201815 to 30293911	46065
6	30227338	30234728	HLA-L	Homo sapiens major histocompatibility complex, class I, L (pseudogene) (HLA-L), non-coding RNA.	7390
6	30234729	30255172	INT(HLA-L-HCG18)		20443
6	30255173	30294933	HCG18	Homo sapiens HLA complex group 18 (non-protein coding) (HCG18), transcript variant 3, non-coding RNA.	39760
6	30294934	30297086	INT(HCG18-TRIM39-RPP21)		2152
6	30297087	30314635	TRIM39-RPP21	Homo sapiens TRIM39-RPP21 readthrough (TRIM39-RPP21), mRNA.	17548
6	30314636	30457181	INT(TRIM39-RPP21-HLA-E)		142545
6	30457182	30461982	HLA-E	Homo sapiens major histocompatibility complex, class I, E (HLA-E), mRNA.	4800
6	30461983	30509153	INT(HLA-E-GNL1)		47170
6	30509154	30525371	GNL1	Homo sapiens guanine nucleotide binding protein-like 1 (GNL1), mRNA.	16217
6	30525372	30532473	PRR3	Homo sapiens proline rich 3 (PRR3), transcript variant 1, mRNA.	7101
6	30532474	30539168	INT(PRR3-ABCF1)		6694
6	30539169	30559309	ABCF1	Homo sapiens ATP-binding cassette, sub-family F (GCN20), member 1 (ABCF1), transcript variant 1, mRNA.	20140
6	30559310	30568175	INT(ABCF1-PPP1R10)		8865
6	30568176	30585084	PPP1R10	Homo sapiens protein phosphatase 1, regulatory subunit 10 (PPP1R10), transcript variant 1, mRNA.	16908
6	30585085	30585484	INT(PPP1R10-MRPS18B)		399
6	30585485	30594174	MRPS18B	Homo sapiens mitochondrial ribosomal protein S18B (MRPS18B), nuclear gene encoding mitochondrial protein, mRNA.	8689
6	30594175	30594661	INT(MRPS18B-ATAT1)		486
6	30594662	30614598	ATAT1	Homo sapiens alpha tubulin acetyltransferase 1 (ATAT1), transcript variant 1, mRNA.	19936
6	30614599	30614814	INT(ATAT1-C6orf136)		215
6	30614815	30620987	C6orf136	Homo sapiens chromosome 6 open reading frame 136 (C6orf136), transcript variant 3, mRNA.	6172
6	30620988	30640830	DHX16	Homo sapiens DEAH (Asp-Glu-Ala-His) box polypeptide 16 (DHX16), transcript variant 1, mRNA.	19842
6	30640831	30644164	INT(DHX16-PPP1R18)		3333
6	30644165	30655093	PPP1R18	Homo sapiens protein phosphatase 1, regulatory subunit 18 (PPP1R18), transcript variant 2, mRNA.	10928
6	30655094	30655822	INT(PPP1R18-NRM)		728
6	30655823	30659058	NRM	Homo sapiens nurim (nuclear envelope membrane protein) (NRM), transcript variant 1, mRNA.	3235
6	30659059	30667582	INT(NRM-MDC1)		8523
6	30667583	30685458	MDC1	Homo sapiens mediator of DNA-damage checkpoint 1 (MDC1), mRNA.	17875
6	30685459	30688155	INT(MDC1-TUBB)		2696
6	30688156	30693195	TUBB	Homo sapiens tubulin, beta class I (TUBB), mRNA.	5039
6	30693196	30695509	INT(TUBB-FLOT1)		2313
6	30695510	30710453	FLOT1	Homo sapiens flotillin 1 (FLOT1), mRNA.	14943
6	30710454	30710974	INT(FLOT1-IER3)		520
6	30710975	30712327	IER3	Homo sapiens immediate early response 3 (IER3), mRNA.	1352
6	30712328	30780641	INT(IER3-AK098012)		68313
6	30780642	30798436	AK098012	Homo sapiens cDNA FLJ40693 fis, clone THYMU2025042.	17794
6	30798437	30856463	INT(AK098012-DDR1)		58026
6	30856464	30867933	DDR1	Homo sapiens discoidin domain receptor tyrosine kinase 1 (DDR1), transcript variant 3, mRNA.	11469
6	30867934	30875975	INT(DDR1-GTF2H4)		8041
6	30875976	30882814	GTF2H4	Homo sapiens general transcription factor IIH, polypeptide 4, 52kDa (GTF2H4), mRNA.	6838
6	30882815	30894235	VARS2	Homo sapiens valyl-tRNA synthetase 2, mitochondrial (VARS2), transcript variant 1, mRNA.	11420
6	30894236	30899125	INT(VARS2-SFTA2)		4889
6	30899126	30899952	SFTA2	Homo sapiens surfactant associated 2 (SFTA2), mRNA.	826
6	30899953	30908775	INT(SFTA2-DPCR1)		8822
6	30908776	30921998	DPCR1	Homo sapiens diffuse panbronchiolitis critical region 1 (DPCR1), mRNA.	13222
6	30921999	30951483	INT(DPCR1-MUC21)		29484
6	30951484	30957675	MUC21	Homo sapiens mucin 21, cell surface associated (MUC21), mRNA.	6191
6	30957676	30973727	INT(MUC21-MUC22)		16051
6	30973728	31003179	MUC22	Homo sapiens mucin 22 (MUC22), mRNA.	29451
6	31003180	31021225	INT(MUC22-HCG22)		18045
6	31021226	31027655	HCG22	Homo sapiens HLA complex group 22 (non-protein coding) (HCG22), non-coding RNA.	6429
6	31027656	31078998	INT(HCG22-C6orf15)		51342
6	31078999	31080332	C6orf15	Homo sapiens chromosome 6 open reading frame 15 (C6orf15), mRNA.	1333
6	31080333	31082606	INT(C6orf15-PSORS1C1)		2273
6	31082607	31107869	PSORS1C1	Homo sapiens psoriasis susceptibility 1 candidate 1 (PSORS1C1), mRNA.	25262
6	31107870	31110214	INT(PSORS1C1-CCHCR1)		2344
6	31110215	31125566	CCHCR1	Homo sapiens coiled-coil alpha-helical rod protein 1 (CCHCR1), transcript variant 1, mRNA.	15351
6	31125567	31126301	INT(CCHCR1-TCF19)		734
6	31126302	31131992	TCF19	Homo sapiens transcription factor 19 (TCF19), transcript variant 2, mRNA.	5690
6	31131993	31132112	INT(TCF19-POU5F1)		119
6	31132113	31138451	POU5F1	Homo sapiens POU class 5 homeobox 1 (POU5F1), transcript variant 1, mRNA.	6338
6	31138452	31141510	INT(POU5F1-PSORS1C3)		3058
6	31141511	31145676	PSORS1C3	Homo sapiens psoriasis susceptibility 1 candidate 3 (non-protein coding) (PSORS1C3), non-coding RNA.	4165
6	31145677	31165535	INT(PSORS1C3-HCG27)		19858
6	31165536	31171745	HCG27	Homo sapiens HLA complex group 27 (non-protein coding) (HCG27), non-coding RNA.	6209
6	31171746	31236524	INT(HCG27-HLA-C)		64778
6	31236525	31239913	HLA-C	Homo sapiens major histocompatibility complex, class I, C (HLA-C), transcript variant 2, mRNA.	3388
6	31239914	31321647	INT(HLA-C-HLA-B)		81733
6	31321648	31324989	HLA-B	HLA-B	3341
6	31324990	31371369	INT(HLA-B-MICA)		46379
6	31371370	31383090	MICA	Homo sapiens MHC class I polypeptide-related sequence A (MICA), transcript variant 1 (allele MICA*00801), mRNA.	11720
6	31383091	31430955	INT(MICA-HCP5)		47864
6	31430956	31433586	HCP5	Homo sapiens HLA complex P5 (non-protein coding) (HCP5), non-coding RNA.	2630
6	31433587	31439004	INT(HCP5-HCG26)		5417
6	31439005	31440185	HCG26	Homo sapiens HLA complex group 26 (non-protein coding) (HCG26), non-coding RNA.	1180
6	31440186	31465853	INT(HCG26-MICB)		25667
6	31465854	31478901	MICB	Homo sapiens MHC class I polypeptide-related sequence B (MICB), mRNA.	13047
6	31478902	31496737	INT(MICB-MCCD1)		17835
6	31496738	31498008	MCCD1	Homo sapiens mitochondrial coiled-coil domain 1 (MCCD1), nuclear gene encoding mitochondrial protein, mRNA.	1270
6	31498009	31510252	DDX39B	Homo sapiens DEAD (Asp-Glu-Ala-Asp) box polypeptide 39B (DDX39B), transcript variant 2, mRNA.	12243
6	31510253	31512226	INT(SNORD117-ATP6V1G2)		1973
6	31512227	31514625	ATP6V1G2	Homo sapiens ATPase, H+ transporting, lysosomal 13kDa, V1 subunit G2 (ATP6V1G2), transcript variant 1, mRNA.	2398
6	31514626	31515351	INT(ATP6V1G2-NFKBIL1)		725
6	31515352	31526606	NFKBIL1	Homo sapiens nuclear factor of kappa light polypeptide gene enhancer in B-cells inhibitor-like 1 (NFKBIL1), transcript variant 1, mRNA.	11254
6	31526607	31539874	INT(NFKBIL1-LTA)		13267
6	31539875	31542100	LTA	Homo sapiens lymphotoxin alpha (TNF superfamily, member 1) (LTA), transcript variant 1, mRNA.	2225
6	31542101	31543342	INT(LTA-TNF)		1241
6	31543343	31546112	TNF	Homo sapiens tumor necrosis factor (TNF), mRNA.	2769
6	31546113	31548334	INT(TNF-LTB)		2221
6	31548335	31550202	LTB	Homo sapiens lymphotoxin beta (TNF superfamily, member 3) (LTB), transcript variant 1, mRNA.	1867
6	31550203	31554474	INT(LTB-LST1)		4271
6	31554475	31556686	LST1	Homo sapiens leukocyte specific transcript 1 (LST1), transcript variant 2, mRNA.	2211
6	31556687	31560762	NCR3	Homo sapiens natural cytotoxicity triggering receptor 3 (NCR3), transcript variant 1, mRNA.	4075
6	31560763	31583031	INT(NCR3-AIF1)		22268
6	31583032	31584798	AIF1	Homo sapiens allograft inflammatory factor 1 (AIF1), transcript variant 3, mRNA.	1766
6	31584799	31588448	INT(AIF1-PRRC2A)		3649
6	31588449	31605554	PRRC2A	Homo sapiens proline-rich coiled-coil 2A (PRRC2A), transcript variant 2, mRNA.	17105
6	31605555	31606803	INT(SNORA38-BAG6)		1248
6	31606804	31620170	BAG6	Homo sapiens BCL2-associated athanogene 6 (BAG6), transcript variant 4, mRNA.	13366
6	31620171	31623669	INT(BAG6-APOM)		3498
6	31623670	31625987	APOM	Homo sapiens apolipoprotein M (APOM), transcript variant 1, mRNA.	2317
6	31625988	31626073	INT(APOM-C6orf47)		85
6	31626074	31628549	C6orf47	Homo sapiens chromosome 6 open reading frame 47 (C6orf47), mRNA.	2475
6	31628550	31629004	INT(C6orf47-GPANK1)		454
6	31629005	31633407	GPANK1	Homo sapiens G patch domain and ankyrin repeats 1 (GPANK1), transcript variant 5, mRNA.	4402
6	31633408	31633655	INT(GPANK1-CSNK2B)		247
6	31633656	31637843	CSNK2B	Homo sapiens casein kinase 2, beta polypeptide (CSNK2B), mRNA.	4187
6	31637844	31644459	INT(CSNK2B-LY6G5C)		6615
6	31644460	31648150	LY6G5C	Homo sapiens lymphocyte antigen 6 complex, locus G5C (LY6G5C), mRNA.	3690
6	31648151	31654724	INT(LY6G5C-ABHD16A)		6573
6	31654725	31671137	ABHD16A	Homo sapiens abhydrolase domain containing 16A (ABHD16A), transcript variant 1, mRNA.	16412
6	31671138	31674682	INT(MIR4646-LY6G6F)		3544
6	31674683	31678372	LY6G6F	Homo sapiens lymphocyte antigen 6 complex, locus G6F (LY6G6F), mRNA.	3689
6	31678373	31680111	INT(LY6G6F-LY6G6E)		1738
6	31680112	31681842	LY6G6E	Homo sapiens lymphocyte antigen 6 complex, locus G6E (pseudogene) (LY6G6E), transcript variant 2, non-coding RNA.	1730
6	31681843	31686423	INT(LY6G6E-LY6G6C)		4580
6	31686424	31689511	LY6G6C	Homo sapiens lymphocyte antigen 6 complex, locus G6C (LY6G6C), mRNA.	3087
6	31689512	31691119	INT(LY6G6C-C6orf25)		1607
6	31691120	31694485	C6orf25	Homo sapiens chromosome 6 open reading frame 25 (C6orf25), transcript variant 2, mRNA.	3365
6	31694486	31694815	INT(C6orf25-DDAH2)		329
6	31694816	31698039	DDAH2	Homo sapiens dimethylarginine dimethylaminohydrolase 2 (DDAH2), mRNA.	3223
6	31698040	31698356	INT(DDAH2-CLIC1)		316
6	31698357	31704341	CLIC1	Homo sapiens chloride intracellular channel 1 (CLIC1), mRNA.	5984
6	31704342	31707723	INT(CLIC1-MSH5-SAPCD1)		3381
6	31707724	31730945	MSH5-SAPCD1	Homo sapiens MSH5-SAPCD1 readthrough (NMD candidate) (MSH5-SAPCD1), non-coding RNA.	23221
6	31730946	31733369	INT(MSH5-SAPCD1-VWA7)		2423
6	31733370	31745108	VWA7	Homo sapiens von Willebrand factor A domain containing 7 (VWA7), mRNA.	11738
6	31745109	31745295	INT(VWA7-VARS)		186
6	31745296	31763712	VARS	Homo sapiens valyl-tRNA synthetase (VARS), nuclear gene encoding mitochondrial protein, mRNA.	18416
6	31763713	31765167	INT(VARS-LSM2)		1454
6	31765168	31774761	LSM2	Homo sapiens LSM2 homolog, U6 small nuclear RNA associated (S. cerevisiae) (LSM2), mRNA.	9593
6	31774762	31777394	INT(LSM2-HSPA1L)		2632
6	31777395	31782835	HSPA1L	Homo sapiens heat shock 70kDa protein 1-like (HSPA1L), mRNA.	5440
6	31782836	31783289	INT(HSPA1L-HSPA1A)		453
6	31783290	31785719	HSPA1A	Homo sapiens heat shock 70kDa protein 1A (HSPA1A), mRNA.	2429
6	31785720	31795510	INT(HSPA1A-HSPA1B)		9790
6	31795511	31798031	HSPA1B	Homo sapiens heat shock 70kDa protein 1B (HSPA1B), mRNA.	2520
6	31798032	31802691	INT(HSPA1B-C6orf48)		4659
6	31802692	31807541	C6orf48	Homo sapiens chromosome 6 open reading frame 48 (C6orf48), transcript variant 2, mRNA.	4849
6	31807542	31826827	INT(C6orf48-NEU1)		19285
6	31826828	31830709	NEU1	Homo sapiens sialidase 1 (lysosomal sialidase) (NEU1), mRNA.	3881
6	31830710	31830968	INT(NEU1-SLC44A4)		258
6	31830969	31846823	SLC44A4	Homo sapiens solute carrier family 44, member 4 (SLC44A4), transcript variant 1, mRNA.	15854
6	31846824	31847535	INT(SLC44A4-EHMT2)		711
6	31847536	31865464	EHMT2	Homo sapiens euchromatic histone-lysine N-methyltransferase 2 (EHMT2), transcript variant NG36/G9a, mRNA.	17928
6	31865465	31867392	INT(EHMT2-ZBTB12)		1927
6	31867393	31869769	ZBTB12	Homo sapiens zinc finger and BTB domain containing 12 (ZBTB12), mRNA.	2376
6	31869770	31895264	INT(ZBTB12-CFB)		25494
6	31895265	31919862	CFB	Homo sapiens complement factor B (CFB), mRNA.	24597
6	31919863	31926864	NELFE	Homo sapiens negative elongation factor complex member E (NELFE), mRNA.	7001
6	31926865	31937532	SKIV2L	Homo sapiens superkiller viralicidic activity 2-like (S. cerevisiae) (SKIV2L), mRNA.	10667
6	31937533	31939644	INT(SKIV2L-STK19)		2111
6	31939645	31949223	STK19	Homo sapiens serine/threonine kinase 19 (STK19), transcript variant 2, mRNA.	9578
6	31949224	31949832	INT(STK19-C4B_2)		608
6	31949833	31970458	C4A	Homo sapiens complement component 4A	20625
6	31970459	31973357	INT(C4B_2-CYP21A1P)		2898
6	31973358	31976712	CYP21A1P	Homo sapiens cytochrome P450, family 21, subfamily A, polypeptide 1 pseudogene (CYP21A1P), non-coding RNA.	3354
6	31976713	31980800	TNXA	Homo sapiens tenascin XB (TNXA)	4087
6	31980801	31981165	INT(TNXA-STK19)		364
6	31981166	31981961	STK19P	Homo sapiens cDNA, FLJ97146.	795
6	31981962	31982570	INT(STK19P-C4B_2)		608
6	31982571	32003195	C4B_2	Homo sapiens complement component 4B (Chido blood group), copy 2 (C4B_2), mRNA.	20624
6	32003196	32006091	INT(C4B_2-CYP21A2)		2895
6	32006092	32009447	CYP21A2	Homo sapiens cytochrome P450, family 21, subfamily A, polypeptide 2 (CYP21A2), transcript variant 1, mRNA.	3355
6	32009448	32077151	TNXB	Homo sapiens tenascin XB (TNXB), transcript variant XB, mRNA.	67703
6	32077152	32083043	INT(TNXB-ATF6B)		5891
6	32083044	32096017	ATF6B	Homo sapiens activating transcription factor 6 beta (ATF6B), transcript variant 1, mRNA.	12973
6	32096018	32096482	INT(ATF6B-FKBPL)		464
6	32096483	32098067	FKBPL	Homo sapiens FK506 binding protein like (FKBPL), mRNA.	1584
6	32098068	32116138	INT(FKBPL-PRRT1)		18070
6	32116139	32119720	PRRT1	Homo sapiens proline-rich transmembrane protein 1 (PRRT1), mRNA.	3581
6	32119721	32121227	INT(PRRT1-PPT2)		1506
6	32121228	32131458	PPT2	Homo sapiens palmitoyl-protein thioesterase 2 (PPT2), transcript variant 2, mRNA.	10230
6	32131459	32135981	INT(PPT2-AGPAT1)		4522
6	32135982	32143916	AGPAT1	Homo sapiens 1-acylglycerol-3-phosphate O-acyltransferase 1 (AGPAT1), transcript variant 1, mRNA.	7934
6	32143917	32146160	INT(AGPAT1-RNF5)		2243
6	32146161	32151930	RNF5	Homo sapiens ring finger protein 5, E3 ubiquitin protein ligase (RNF5), mRNA.	5769
6	32151931	32152508	INT(RNF5-PBX2)		577
6	32152509	32157963	PBX2	Homo sapiens pre-B-cell leukemia homeobox 2 (PBX2), mRNA.	5454
6	32157964	32162618	INT(PBX2-NOTCH4)		4654
6	32162619	32191844	NOTCH4	Homo sapiens notch 4 (NOTCH4), mRNA.	29225
6	32191845	32223486	INT(NOTCH4-AK123889)		31641
6	32223487	32233615	AK123889	Homo sapiens cDNA FLJ40408 fis, clone TESTI2037673.	10128
6	32233616	32260473	INT(AK123889-C6orf10)		26857
6	32260474	32339656	C6orf10	Homo sapiens chromosome 6 open reading frame 10 (C6orf10), mRNA.	79182
6	32339657	32358285	INT(C6orf10-HCG23)		18628
6	32358286	32361468	HCG23	Homo sapiens HLA complex group 23 (non-protein coding) (HCG23), non-coding RNA.	3182
6	32361469	32362511	INT(HCG23-BTNL2)		1042
6	32362512	32374900	BTNL2	Homo sapiens butyrophilin-like 2 (MHC class II associated) (BTNL2), mRNA.	12388
6	32374901	32407617	INT(BTNL2-HLA-DRA)		32716
6	32407618	32412826	HLA-DRA	Homo sapiens major histocompatibility complex, class II, DR alpha (HLA-DRA), mRNA.	5208
6	32412827	32485152	INT(HLA-DRA-HLA-DRB5)		72325
6	32485153	32498006	HLA-DRB5	Homo sapiens major histocompatibility complex, class II, DR beta 5 (HLA-DRB5), mRNA.	12853
6	32498007	32520488	INT(HLA-DRB5-HLA-DRB6)		22481
6	32520489	32527779	HLA-DRB6	Homo sapiens major histocompatibility complex, class II, DR beta 6 (pseudogene) (HLA-DRB6), non-coding RNA.	7290
6	32527780	32546121	INT(HLA-DRB6-AK293020)		18341
6	32546122	32546497	AK293020	Homo sapiens mRNA for HLA class II histocompatibility antigen, DR-1 beta chain precursor variant, clone: SYN03227.	375
6	32546498	32546545	INT(AK293020-HLA-DRB1)		47
6	32546546	32557625	HLA-DRB1	Homo sapiens major histocompatibility complex, class II, DR beta 1 (HLA-DRB1)	11079
6	32557626	32605181	INT(HLA-DRB1-HLA-DQA1)		47555
6	32605182	32611429	HLA-DQA1	Homo sapiens major histocompatibility complex, class II, DQ alpha 1 (HLA-DQA1), mRNA.	6247
6	32611430	32627239	INT(HLA-DQA1-HLA-DQB1)		15809
6	32627240	32634466	HLA-DQB1	Homo sapiens major histocompatibility complex, class II, DQ beta 1 (HLA-DQB1), transcript variant 2, mRNA.	7226
6	32634467	32709161	INT(HLA-DQB1-HLA-DQA2)		74694
6	32709162	32714664	HLA-DQA2	Homo sapiens major histocompatibility complex, class II, DQ alpha 2 (HLA-DQA2), mRNA.	5502
6	32714665	32723873	INT(HLA-DQA2-HLA-DQB2)		9208
6	32723874	32731330	HLA-DQB2	Homo sapiens major histocompatibility complex, class II, DQ beta 2 (HLA-DQB2), mRNA.	7456
6	32731331	32793185	INT(HLA-DQB2-TAP2)		61854
6	32793186	32806547	TAP2	Homo sapiens transporter 2, ATP-binding cassette, sub-family B (MDR/TAP) (TAP2), transcript variant 1, mRNA.	13361
6	32806548	32808492	INT(TAP2-PSMB8)		1944
6	32808493	32811816	PSMB8	Homo sapiens proteasome (prosome, macropain) subunit, beta type, 8 (PSMB8), transcript variant 2, mRNA.	3323
6	32811817	32812984	INT(PSMB8-TAP1)		1167
6	32812985	32821748	TAP1	Homo sapiens transporter 1, ATP-binding cassette, sub-family B (MDR/TAP) (TAP1), mRNA.	8763
6	32821749	32821936	INT(TAP1-PSMB9)		187
6	32821937	32827628	PSMB9	Homo sapiens proteasome (prosome, macropain) subunit, beta type, 9 (PSMB9), mRNA.	5691
6	32827629	32861951	INT(PSMB9-LOC100294145)		34322
6	32861952	32871535	LOC100294145	Homo sapiens uncharacterized LOC100294145 (LOC100294145), transcript variant 1, non-coding RNA.	9583
6	32871536	32902404	INT(LOC100294145-HLA-DMB)		30868
6	32902405	32908847	HLA-DMB	Homo sapiens major histocompatibility complex, class II, DM beta (HLA-DMB), mRNA.	6442
6	32908848	32916389	INT(HLA-DMB-HLA-DMA)		7541
6	32916390	32920899	HLA-DMA	Homo sapiens major histocompatibility complex, class II, DM alpha (HLA-DMA), mRNA.	4509
6	32920900	32937093	INT(HLA-DMA-BRD2)		16193
6	32937094	32940704	BRD2	Homo sapiens bromodomain containing 2 (BRD2), transcript variant 2, mRNA.	3610
6	32940705	32940859	INT(BRD2-BRD2)		154
6	32940860	32949282	BRD2	Homo sapiens bromodomain containing 2 (BRD2), transcript variant 4, mRNA.	8422
6	32949283	32971958	INT(BRD2-HLA-DOA)		22675
6	32971959	32977389	HLA-DOA	Homo sapiens major histocompatibility complex, class II, DO alpha (HLA-DOA), mRNA.	5430
6	32977390	33032344	INT(HLA-DOA-HLA-DPA1)		54954
6	33032345	33041454	HLA-DPA1	Homo sapiens major histocompatibility complex, class II, DP alpha 1 (HLA-DPA1), transcript variant 1, mRNA.	9109
6	33041455	33043701	INT(HLA-DPA1-HLA-DPB1)		2246
6	33043702	33057473	HLA-DPB1	Homo sapiens major histocompatibility complex, class II, DP beta 1 (HLA-DPB1), mRNA.	13771
6	33057474	33080291	INT(HLA-DPB1-HLA-DPB2)		22817
6	33080292	33086926	HLA-DPB2	Homo sapiens major histocompatibility complex, class II, DP beta 2 (pseudogene) (HLA-DPB2), non-coding RNA.	6634
6	33086927	33130467	INT(HLA-DPB2-COL11A2)		43540
6	33130468	33160245	COL11A2	Homo sapiens collagen, type XI, alpha 2 (COL11A2), transcript variant 1, mRNA.	29777
6	33160246	33161360	INT(COL11A2-RXRB)		1114
6	33161361	33168473	RXRB	Homo sapiens retinoid X receptor, beta (RXRB), transcript variant 1, mRNA.	7112
6	33168474	33168601	INT(RXRB-SLC39A7)		127
6	33168602	33172214	SLC39A7	Homo sapiens solute carrier family 39 (zinc transporter), member 7 (SLC39A7), transcript variant 2, mRNA.	3612
6	33172215	33172412	INT(SLC39A7-HSD17B8)		197
6	33172413	33174608	HSD17B8	Homo sapiens hydroxysteroid (17-beta) dehydrogenase 8 (HSD17B8), mRNA.	2195
6	33174609	33175610	INT(HSD17B8-MIR219-1)		1001
6	33175611	33175721	MIR219-1	Homo sapiens microRNA 219-1 (MIR219-1), microRNA.	110
6	33175722	33176284	INT(MIR219-1-RING1)		562
6	33176285	33180499	RING1	Homo sapiens ring finger protein 1 (RING1), mRNA.	4214
6	33180500	33218047	INT(RING1-VPS52)		37547
6	33218048	33239662	VPS52	Homo sapiens vacuolar protein sorting 52 homolog (S. cerevisiae) (VPS52), mRNA.	21614
6	33239663	33239850	INT(VPS52-RPS18)		187
6	33239851	33244281	RPS18	Homo sapiens ribosomal protein S18 (RPS18), mRNA.	4430
6	33244282	33244915	INT(RPS18-B3GALT4)		633
6	33244916	33246602	B3GALT4	Homo sapiens UDP-Gal:betaGlcNAc beta 1,3-galactosyltransferase, polypeptide 4 (B3GALT4), mRNA.	1686
6	33246603	33246878	INT(B3GALT4-WDR46)		275
6	33246879	33257304	WDR46	Homo sapiens WD repeat domain 46 (WDR46), transcript variant 1, mRNA.	10425
6	33257305	33257372	INT(WDR46-PFDN6)		67
6	33257373	33258711	PFDN6	Homo sapiens prefoldin subunit 6 (PFDN6), transcript variant 3, mRNA.	1338
6	33258712	33259429	INT(PFDN6-RGL2)		717
6	33259430	33267165	RGL2	Homo sapiens ral guanine nucleotide dissociation stimulator-like 2 (RGL2), transcript variant 1, mRNA.	7735
6	33267166	33271408	INT(RGL2-TAPBP)		4242
6	33271409	33282164	TAPBP	Homo sapiens TAP binding protein (tapasin) (TAPBP), transcript variant 2, mRNA.	10755
6	33282165	33282180	INT(TAPBP-ZBTB22)		15
6	33282181	33285719	ZBTB22	Homo sapiens zinc finger and BTB domain containing 22 (ZBTB22), transcript variant 2, mRNA.	3538
6	33285720	33286333	INT(ZBTB22-DAXX)		613
6	33286334	33290793	DAXX	Homo sapiens death-domain associated protein (DAXX), transcript variant 3, mRNA.	4459
6	33290794	33359311	INT(DAXX-KIFC1)		68517
6	33359312	33377699	KIFC1	Homo sapiens kinesin family member C1 (KIFC1), mRNA.	18387
6	33377700	33378771	INT(KIFC1-PHF1)		1071
6	33378772	33384230	PHF1	Homo sapiens PHD finger protein 1 (PHF1), transcript variant 2, mRNA.	5458
6	33384231	33384317	INT(PHF1-CUTA)		86
6	33384318	33386065	CUTA	Homo sapiens cutA divalent cation tolerance homolog (E. coli) (CUTA), transcript variant 1, mRNA.	1747
6	33386066	33387845	INT(CUTA-SYNGAP1)		1779
6	33387846	33421466	SYNGAP1	Homo sapiens synaptic Ras GTPase activating protein 1 (SYNGAP1), mRNA.	33620
6	33421467	33422354	INT(SYNGAP1-ZBTB9)		887
6	33422355	33425320	ZBTB9	Homo sapiens zinc finger and BTB domain containing 9 (ZBTB9), mRNA.	2965
6	33425321	33458000	INT(ZBTB9-BAK1)	Upper End	32679
12	9737870	9747868	INT(BX647938-KLRB1)	lower end	9998
12	9747869	9760497	KLRB1	Homo sapiens killer cell lectin-like receptor subfamily B, member 1 (KLRB1), mRNA.	12628
12	9760498	9800641	INT(KLRB1-LOC374443)		40143
12	9800642	9811010	LOC374443	Homo sapiens C-type lectin domain family 2, member D pseudogene (LOC374443), transcript variant 1, non-coding RNA.	10368
12	9811011	9822302	INT(LOC374443-CLEC2D)		11291
12	9822303	9852151	CLEC2D	Homo sapiens C-type lectin domain family 2, member D (CLEC2D), transcript variant 2, mRNA.	29848
12	9852152	9868454	INT(CLEC2D-CLECL1)		16302
12	9868455	9885895	CLECL1	Homo sapiens C-type lectin-like 1 (CLECL1), transcript variant 3, mRNA.	17440
12	9885896	9905080	INT(CLECL1-CD69)		19184
12	9905081	9913497	CD69	Homo sapiens CD69 molecule (CD69), mRNA.	8416
12	9913498	9980075	INT(CD69-KLRF1)		66577
12	9980076	9997603	KLRF1	Homo sapiens killer cell lectin-like receptor subfamily F, member 1 (KLRF1), mRNA.	17527
12	9997604	10004966	INT(KLRF1-CLEC2B)		7362
12	10004967	10022458	CLEC2B	Homo sapiens C-type lectin domain family 2, member B (CLEC2B), mRNA.	17491
12	10022459	10034086	INT(CLEC2B-KLRF2)		11627
12	10034087	10048432	KLRF2	Homo sapiens killer cell lectin-like receptor subfamily F, member 2 (KLRF2), mRNA.	14345
12	10048433	10065824	INT(KLRF2-CLEC2A)		17391
12	10065825	10084980	CLEC2A	Homo sapiens C-type lectin domain family 2, member A (CLEC2A), mRNA.	19155
12	10084981	10103913	INT(CLEC2A-CLEC12A)		18932
12	10103914	10138194	CLEC12A	Homo sapiens C-type lectin domain family 12, member A (CLEC12A), transcript variant 3, mRNA.	34280
12	10138195	10145660	INT(CLEC12A-CLEC1B)		7465
12	10145661	10151899	CLEC1B	Homo sapiens C-type lectin domain family 1, member B (CLEC1B), transcript variant 1, mRNA.	6238
12	10151900	10163229	INT(CLEC1B-CLEC12B)		11329
12	10163230	10171399	CLEC12B	Homo sapiens C-type lectin domain family 12, member B (CLEC12B), transcript variant 1, mRNA.	8169
12	10171400	10183274	INT(CLEC12B-CLEC9A)		11874
12	10183275	10218565	CLEC9A	Homo sapiens C-type lectin domain family 9, member A (CLEC9A), mRNA.	35290
12	10218566	10223078	INT(CLEC9A-CLEC1A)		4512
12	10223079	10251605	CLEC1A	Homo sapiens C-type lectin domain family 1, member A (CLEC1A), mRNA.	28526
12	10251606	10269374	INT(CLEC1A-CLEC7A)		17768
12	10269375	10282868	CLEC7A	Homo sapiens C-type lectin domain family 7, member A (CLEC7A), transcript variant 1, mRNA.	13493
12	10282869	10310897	INT(CLEC7A-OLR1)		28028
12	10310898	10324790	OLR1	Homo sapiens oxidized low density lipoprotein (lectin-like) receptor 1 (OLR1), transcript variant 1, mRNA.	13892
12	10324791	10331555	INT(OLR1-TMEM52B)		6764
12	10331556	10344403	TMEM52B	Homo sapiens transmembrane protein 52B (TMEM52B), mRNA.	12847
12	10344404	10365487	INT(TMEM52B-GABARAPL1)		21083
12	10365488	10375724	GABARAPL1	Homo sapiens GABA(A) receptor-associated protein like 1 (GABARAPL1), mRNA.	10236
12	10375725	10460415	INT(GABARAPL1-KLRD1)		84690
12	10460416	10469850	KLRD1	Homo sapiens killer cell lectin-like receptor subfamily D, member 1 (KLRD1), transcript variant 1, mRNA.	9434
12	10469851	10524950	INT(KLRD1-KLRK1)		55099
12	10524951	10542653	KLRK1	Homo sapiens killer cell lectin-like receptor subfamily K, member 1 (KLRK1), mRNA.	17702
12	10542654	10559981	INT(KLRK1-KLRC4)		17327
12	10559982	10562356	KLRC4	Homo sapiens killer cell lectin-like receptor subfamily C, member 4 (KLRC4), mRNA.	2374
12	10562357	10568181	INT(KLRC4-KLRC3)		5824
12	10568182	10573194	KLRC3	Homo sapiens killer cell lectin-like receptor subfamily C, member 3 (KLRC3), transcript variant 2, mRNA.	5012
12	10573195	10598636	INT(KLRC3-KLRC1)		25441
12	10598637	10605979	KLRC1	Homo sapiens killer cell lectin-like receptor subfamily C, member 1 (KLRC1), transcript variant 1, mRNA.	7342
12	10605980	10658200	INT(KLRC1-EIF2S3B)		52220
12	10658201	10675734	EIF2S3B	eukaryotic translation initiation factor 2 subunit gamma B, eIF-2-gamma2, eIF2gA	17533
12	10675735	10705977	INT(EIF2S3B_LINC02446)		30242
12	10705978	10728284	LINC02446	Homo sapiens, long intergenic non-protein coding RNA 2446	22306
12	10728285	10741075	INT(LINC02446_KLRAP1)		12790
12	10741076	10752434	KLRAP1	Homo sapiens killer cell lectin-like receptor subfamily A pseudogene 1 (KLRAP1), non-coding RNA.	11358
12	10752435	10756362	INT(KLRAP1-MAGOHB)		3927
12	10756363	10762434	MAGOHB	Homo sapiens mago-nashi homolog B (Drosophila) (MAGOHB), mRNA.	6071
19	54534080	54544078	INT(CACNG6-VSTM1)	lower end	9998
19	54544079	54567207	VSTM1	Homo sapiens V-set and transmembrane domain containing 1 (VSTM1), mRNA.	23128
19	54567208	54573199	INT(VSTM1-TARM1)		5991
19	54573200	54584634	TARM1	Homo sapiens T cell-interacting, activating receptor on myeloid cells 1 (TARM1), mRNA.	11434
19	54584635	54597931	INT(TARM1-OSCAR)		13296
19	54597932	54604242	OSCAR	Homo sapiens osteoclast associated, immunoglobulin-like receptor (OSCAR), transcript variant 1, mRNA.	6310
19	54604243	54606158	INT(OSCAR-NDUFA3)		1915
19	54606159	54610281	NDUFA3	Homo sapiens NADH dehydrogenase (ubiquinone) 1 alpha subcomplex, 3, 9kDa (NDUFA3), mRNA.	4122
19	54610282	54610318	INT(NDUFA3-TFPT)		36
19	54610319	54619055	TFPT	Homo sapiens TCF3 (E2A) fusion partner (in childhood Leukemia) (TFPT), mRNA.	8736
19	54619056	54635150	PRPF31	Homo sapiens PRP31 pre-mRNA processing factor 31 homolog (S. cerevisiae) (PRPF31), mRNA.	16094
19	54635151	54641434	INT(PRPF31-CNOT3)		6283
19	54641435	54659446	CNOT3	Homo sapiens CCR4-NOT transcription complex, subunit 3 (CNOT3), mRNA.	18011
19	54659447	54663446	LENG1	Homo sapiens leukocyte receptor cluster (LRC) member 1 (LENG1), mRNA.	3999
19	54663447	54663832	INT(LENG1-TMC4)		385
19	54663833	54676944	TMC4	Homo sapiens transmembrane channel-like 4 (TMC4), transcript variant 1, mRNA.	13111
19	54676945	54677104	INT(TMC4-MBOAT7)		159
19	54677105	54693733	MBOAT7	Homo sapiens membrane bound O-acyltransferase domain containing 7 (MBOAT7), transcript variant 1, mRNA.	16628
19	54693734	54695102	INT(MBOAT7-TSEN34)		1368
19	54695103	54698394	TSEN34	Homo sapiens tRNA splicing endonuclease 34 homolog (S. cerevisiae) (TSEN34), transcript variant 2, mRNA.	3291
19	54698395	54704724	INT(TSEN34-RPS9)		6329
19	54704725	54711515	RPS9	Homo sapiens ribosomal protein S9 (RPS9), mRNA.	6790
19	54711516	54720145	INT(RPS9-LILRB3)		8629
19	54720146	54726959	LILRB3	Homo sapiens leukocyte immunoglobulin-like receptor, subfamily B (with TM and ITIM domains), member 3 (LILRB3), transcript variant 1, mRNA.	6813
19	54726960	54754268	INT(LILRB3-LILRB5)		27308
19	54754269	54761167	LILRB5	Homo sapiens leukocyte immunoglobulin-like receptor, subfamily B (with TM and ITIM domains), member 5 (LILRB5), transcript variant 1, mRNA.	6898
19	54761168	54777673	INT(LILRB5-LILRB2)		16505
19	54777674	54785033	LILRB2	Homo sapiens leukocyte immunoglobulin-like receptor, subfamily B (with TM and ITIM domains), member 2 (LILRB2), transcript variant 1, mRNA.	7359
19	54785034	54785962	INT(LILRB2-MIR4752)		928
19	54785963	54786035	MIR4752	Homo sapiens microRNA 4752 (MIR4752), microRNA.	72
19	54786036	54818351	INT(MIR4752-LILRA5)		32315
19	54818352	54824409	LILRA5	Homo sapiens leukocyte immunoglobulin-like receptor, subfamily A (with TM domain), member 5 (LILRA5), transcript variant 1, mRNA.	6057
19	54824410	54844690	INT(LILRA5-LILRA4)		20280
19	54844691	54850421	LILRA4	Homo sapiens leukocyte immunoglobulin-like receptor, subfamily A (with TM domain), member 4 (LILRA4), mRNA.	5730
19	54850422	54865233	INT(LILRA4-LAIR1)		14811
19	54865234	54876721	LAIR1	Homo sapiens leukocyte-associated immunoglobulin-like receptor 1 (LAIR1), transcript variant a, mRNA.	11487
19	54876722	54926603	INT(LAIR1-TTYH1)		49881
19	54926604	54947899	TTYH1	Homo sapiens tweety homolog 1 (Drosophila) (TTYH1), transcript variant 2, mRNA.	21295
19	54947900	54960063	INT(TTYH1-LENG8)		12163
19	54960064	54973196	LENG8	Homo sapiens leukocyte receptor cluster (LRC) member 8 (LENG8), mRNA.	13132
19	54973197	54974894	LENG9	Homo sapiens leukocyte receptor cluster (LRC) member 9 (LENG9), mRNA.	1697
19	54974895	54976208	INT(LENG9-CDC42EP5)		1313
19	54976209	54984422	CDC42EP5	Homo sapiens CDC42 effector protein (Rho GTPase binding) 5 (CDC42EP5), mRNA.	8213
19	54984423	55014011	INT(CDC42EP5-LAIR2)		29588
19	55014012	55021900	LAIR2	Homo sapiens leukocyte-associated immunoglobulin-like receptor 2 (LAIR2), transcript variant 1, mRNA.	7888
19	55021901	55048119	INT(LAIR2-KIR3DX1)		26218
19	55048120	55055195	KIR3DX1	Homo sapiens killer cell immunoglobulin-like receptor, three domains, X1 (KIR3DX1), non-coding RNA.	7075
19	55055196	55105039	INT(KIR3DX1-LILRA1)		49843
19	55105040	55113687	LILRA1	Homo sapiens leukocyte immunoglobulin-like receptor, subfamily A (with TM domain), member 1 (LILRA1), transcript variant 1, mRNA.	8647
19	55113688	55141966	INT(LILRA1-LILRB1)		28278
19	55141967	55149004	LILRB1	Homo sapiens leukocyte immunoglobulin-like receptor, subfamily B (with TM and ITIM domains), member 1 (LILRB1), transcript variant 2, mRNA.	7037
19	55149005	55174122	INT(LILRB1-LILRB4)		25117
19	55174123	55179846	LILRB4	Homo sapiens leukocyte immunoglobulin-like receptor, subfamily B (with TM and ITIM domains), member 4 (LILRB4), transcript variant 1, mRNA.	5723
19	55179847	55219599	INT(LILRB4-LILRP2)		39752
19	55219600	55224887	LILRP2	Homo sapiens leukocyte immunoglobulin-like receptor pseudogene 2 (LILRP2), non-coding RNA.	5287
19	55224888	55235982	INT(LILRP2-KIR3DL3)		11094
19	55235983	55248003	KIR3DL3	Homo sapiens killer cell immunoglobulin-like receptor, three domains, long cytoplasmic tail, 3 (KIR3DL3), mRNA.	12020
19	55248004	55281263	INT(KIR3DL3-KIR2DL1)		33259
19	55281264	55295778	KIR2DL1	Homo sapiens killer cell immunoglobulin-like receptor, two domains, long cytoplasmic tail, 1 (KIR2DL1), mRNA.	14514
19	55295779	55361896	INT(KIR2DL1-KIR3DL2)		66117
19	55361897	55378670	KIR3DL2	Homo sapiens killer cell immunoglobulin-like receptor, three domains, long cytoplasmic tail, 2 (KIR3DL2), transcript variant 1, mRNA.	16773
19	55378671	55385547	INT(KIR3DL2-FCAR)		6876
19	55385548	55401838	FCAR	Homo sapiens Fc fragment of IgA, receptor for (FCAR), transcript variant 1, mRNA.	16290
19	55401839	55417506	INT(FCAR-NCR1)		15667
19	55417507	55424439	NCR1	Homo sapiens natural cytotoxicity triggering receptor 1 (NCR1), transcript variant 1, mRNA.	6932
19	55424440	55434875	INT(NCR1-NLRP7)		10435
19	55434876	55458873	NLRP7	Homo sapiens NLR family, pyrin domain containing 7 (NLRP7), transcript variant 3, mRNA.	23997
19	55458874	55471011	INT(NLRP7-RNU6-64P)		12137
19	55471012	55471043	RNU6-64P	Homo sapiens RNA, U6 small nuclear 64, pseudogene (RNU6-64P), small nuclear RNA.	31
19	55471044	55476650	INT(RNU6-64P-NLRP2)		5606
19	55476651	55512510	NLRP2	Homo sapiens NLR family, pyrin domain containing 2 (NLRP2), transcript variant 2, mRNA.	35859
19	55512511	55525073	INT(NLRP2-GP6)		12562
19	55525074	55549632	GP6	Homo sapiens glycoprotein VI (platelet) (GP6), transcript variant 1, mRNA.	24558
19	55549633	55551814	INT(GP6-AL833150)		2181
19	55551815	55553382	AL833150	Homo sapiens cDNA FLJ39479 fis, clone PROST2013627.	1567
19	55553383	55555690	INT(AL833150-RDH13)		2307
19	55555691	55559632	RDH13	Homo sapiens retinol dehydrogenase 13 (all-trans/9-cis) (RDH13), nuclear gene encoding mitochondrial protein, transcript variant 1, mRNA.	3941

## Sheet: HLA_USCS_export
#hg19.knownCanonical.chrom	hg19.knownCanonical.chromStart	hg19.knownCanonical.chromEnd	hg19.kgXref.geneSymbol	hg19.kgXref.description
chr6	28471072	28483570	GPX6	Homo sapiens glutathione peroxidase 6 (olfactory) (GPX6), mRNA.
chr6	28493788	28502728	GPX5	Homo sapiens glutathione peroxidase 5 (epididymal androgen-related protein) (GPX5), transcript variant 1, mRNA.
chr6	28505366	28505460	TRNA_Ile	transfer RNA Ile (anticodon TAT)
chr6	28510890	28510963	TRNA_Arg	transfer RNA Arg (anticodon TCG)
chr6	28539406	28555112	SCAND3	Homo sapiens SCAN domain containing 3 (SCAND3), mRNA.
chr6	28555154	28559524	AK056211	Homo sapiens cDNA FLJ31649 fis, clone NT2RI2004078.
chr6	28565116	28565198	TRNA_Ser	transfer RNA Ser (anticodon GCT)
chr6	28574932	28575004	TRNA_Ala	transfer RNA Ala (anticodon AGC)
chr6	28601858	28601930	TRNA_Pseudo	transfer RNA pseudogene (anticodon TGC)
chr6	28611221	28611293	TRNA_Ala	transfer RNA Ala (anticodon TGC)
chr6	28615983	28616057	TRNA_Thr	transfer RNA Thr (anticodon CGT)
chr6	28626013	28626085	TRNA_Ala	transfer RNA Ala (anticodon AGC)
chr6	28641612	28641684	TRNA_Ala	transfer RNA Ala (anticodon CGC)
chr6	28660986	28661060	TRNA_Pseudo	transfer RNA pseudogene (anticodon TTT)
chr6	28663708	28663780	TRNA_Ala	transfer RNA Ala (anticodon CGC)
chr6	28678365	28678437	TRNA_Ala	transfer RNA Ala (anticodon AGC)
chr6	28687480	28687552	TRNA_Ala	transfer RNA Ala (anticodon AGC)
chr6	28693794	28693868	TRNA_Thr	transfer RNA Thr (anticodon AGT)
chr6	28694854	28694927	TRNA_Pseudo	transfer RNA pseudogene (anticodon GAA)
chr6	28697091	28697163	TRNA_Ala	transfer RNA Ala (anticodon CGC)
chr6	28703205	28703277	TRNA_Val	transfer RNA Val (anticodon AAC)
chr6	28710728	28710801	TRNA_Arg	transfer RNA Arg (anticodon CCG)
chr6	28715520	28715593	TRNA_Lys	transfer RNA Lys (anticodon TTT)
chr6	28726140	28726212	TRNA_Ala	transfer RNA Ala (anticodon TGC)
chr6	28731373	28731447	TRNA_Phe	transfer RNA Phe (anticodon GAA)
chr6	28732163	28732236	TRNA_Phe	transfer RNA Phe (anticodon GAA)
chr6	28746543	28746615	TRNA_Pseudo	transfer RNA pseudogene (anticodon AGC)
chr6	28757546	28757618	TRNA_Ala	transfer RNA Ala (anticodon TGC)
chr6	28758498	28758571	TRNA_Phe	transfer RNA Phe (anticodon GAA)
chr6	28763740	28763812	TRNA_Ala	transfer RNA Ala (anticodon AGC)
chr6	28770576	28770647	TRNA_Ala	transfer RNA Ala (anticodon TGC)
chr6	28775609	28775682	TRNA_Phe	transfer RNA Phe (anticodon GAA)
chr6	28779848	28779920	TRNA_Ala	transfer RNA Ala (anticodon AGC)
chr6	28785011	28785083	TRNA_Ala	transfer RNA Ala (anticodon TGC)
chr6	28791092	28791166	TRNA_Phe	transfer RNA Phe (anticodon GAA)
chr6	28806220	28806292	TRNA_Ala	transfer RNA Ala (anticodon AGC)
chr6	28827401	28831454	LOC401242	Homo sapiens uncharacterized LOC401242 (LOC401242), non-coding RNA.
chr6	28831461	28831533	TRNA_Ala	transfer RNA Ala (anticodon AGC)
chr6	28849164	28849237	TRNA_Arg	transfer RNA Arg (anticodon CCG)
chr6	28863999	28864105	TRNA_Leu	transfer RNA Leu (anticodon CAA)
chr6	28870778	28891768	TRIM27	Homo sapiens tripartite motif containing 27 (TRIM27), mRNA.
chr6	28908829	28908934	TRNA_Leu	transfer RNA Leu (anticodon CAA)
chr6	28909377	28909449	TRNA_Gln	transfer RNA Gln (anticodon CTG)
chr6	28911398	28911480	TRNA_Leu	transfer RNA Leu (anticodon AAG)
chr6	28912351	28912424	TRNA_Met	transfer RNA Met (anticodon CAT)
chr6	28918805	28918878	TRNA_Lys	transfer RNA Lys (anticodon TTT)
chr6	28921041	28921114	TRNA_Met	transfer RNA Met (anticodon CAT)
chr6	28949448	28949521	TRNA_Phe	transfer RNA Phe (anticodon GAA)
chr6	28949975	28950047	TRNA_Glu	transfer RNA Glu (anticodon CTC)
chr6	28956778	28956860	TRNA_Leu	transfer RNA Leu (anticodon AAG)
chr6	28962593	28973035	ZNF311	Homo sapiens zinc finger protein 311 (ZNF311), mRNA.
chr6	29003999	29044517	LOC100129636	Homo sapiens uncharacterized LOC100129636 (LOC100129636), mRNA.
chr6	29011989	29012952	OR2W1	Homo sapiens olfactory receptor, family 2, subfamily W, member 1 (OR2W1), mRNA.
chr6	29053984	29055090	OR2B3	Homo sapiens olfactory receptor, family 2, subfamily B, member 3 (OR2B3), mRNA.
chr6	29079667	29080603	OR2J3	Homo sapiens olfactory receptor, family 2, subfamily J, member 3 (OR2J3), mRNA.
chr6	29141310	29142351	OR2J2	Homo sapiens olfactory receptor, family 2, subfamily J, member 2 (OR2J2), mRNA.
chr6	29274466	29275432	OR14J1	Homo sapiens olfactory receptor, family 14, subfamily J, member 1 (OR14J1), mRNA.
chr6	29323006	29324054	OR5V1	Homo sapiens olfactory receptor, family 5, subfamily V, member 1 (OR5V1), mRNA.
chr6	29341199	29343068	OR12D3	Homo sapiens olfactory receptor, family 12, subfamily D, member 3 (OR12D3), mRNA.
chr6	29364415	29365448	OR12D2	Homo sapiens olfactory receptor, family 12, subfamily D, member 2 (OR12D2), mRNA.
chr6	29393280	29395509	OR11A1	Homo sapiens olfactory receptor, family 11, subfamily A, member 1 (OR11A1), mRNA.
chr6	29407715	29408754	OR10C1	Homo sapiens olfactory receptor, family 10, subfamily C, member 1 (OR10C1), mRNA.
chr6	29426229	29432099	OR2H1	Homo sapiens olfactory receptor, family 2, subfamily H, member 1 (OR2H1), mRNA.
chr6	29454542	29455679	MAS1L	Homo sapiens MAS1 oncogene-like (MAS1L), mRNA.
chr6	29497182	29501345	LOC100507362	Homo sapiens uncharacterized LOC100507362 (LOC100507362), transcript variant 1, non-coding RNA.
chr6	29523388	29527702	UBD	Homo sapiens ubiquitin D (UBD), mRNA.
chr6	29550028	29550105	SNORD32B	Homo sapiens small nucleolar RNA, C/D box 32B (SNORD32B), small nucleolar RNA.
chr6	29555682	29556745	OR2H2	Homo sapiens olfactory receptor, family 2, subfamily H, member 2 (OR2H2), mRNA.
chr6	29570004	29600962	GABBR1	Homo sapiens gamma-aminobutyric acid (GABA) B receptor, 1 (GABBR1), transcript variant 1, mRNA.
chr6	29624757	29640149	MOG	Homo sapiens myelin oligodendrocyte glycoprotein (MOG), transcript variant beta1, mRNA.
chr6	29640168	29644931	ZFP57	Homo sapiens ZFP57 zinc finger protein (ZFP57), mRNA.
chr6	29691116	29695073	HLA-F	Homo sapiens major histocompatibility complex, class I, F (HLA-F), transcript variant 1, mRNA.
chr6	29694377	29716826	HLA-F-AS1	Homo sapiens HLA-F antisense RNA 1 (HLA-F-AS1), transcript variant 1, non-coding RNA.
chr6	29702965	29716826	HLA-F-AS1	Homo sapiens HLA-F antisense RNA 1 (HLA-F-AS1), transcript variant 1, non-coding RNA.
chr6	29718583	29718925	IFITM4P	Homo sapiens interferon induced transmembrane protein 4 pseudogene (IFITM4P), non-coding RNA.
chr6	29758807	29760850	HCG4	Homo sapiens HLA complex group 4 (non-protein coding) (HCG4), non-coding RNA.
chr6	29759099	29760483	LOC554223	Homo sapiens histocompatibility antigen-related (LOC554223), mRNA.
chr6	29759682	29765584	LOC554223	Homo sapiens histocompatibility antigen-related (LOC554223), mRNA.
chr6	29794755	29798899	HLA-G	Homo sapiens major histocompatibility complex, class I, G (HLA-G), mRNA.
chr6	29857104	29858668	HLA-H	Homo sapiens major histocompatibility complex, class I, H (pseudogene) (HLA-H), non-coding RNA.
chr6	29867167	29911213	AK097625	Homo sapiens cDNA FLJ40306 fis, clone TESTI2029249.
chr6	29892368	29893428	HCG4B	Homo sapiens HLA complex group 4B (non-protein coding) (HCG4B), non-coding RNA.
chr6	29894105	29897504	BC035647	Homo sapiens cDNA FLJ35602 fis, clone SPLEN2009088, highly similar to HLA CLASS I HISTOCOMPATIBILITY ANTIGEN.
chr6	29910246	29913661	HLA-A	Homo sapiens major histocompatibility complex, class I, A (HLA-A), transcript variant 1, mRNA.
chr6	29942891	29946177	HCG9	Homo sapiens HLA complex group 9 (non-protein coding) (HCG9), non-coding RNA.
chr6	29979874	29981277	UNQ6501	Homo sapiens cDNA FLJ30561 fis, clone BRAWH2004580.
chr6	30022377	30028961	ZNRD1-AS1	Homo sapiens ZNRD1 antisense RNA 1 (ZNRD1-AS1), non-coding RNA.
chr6	30029035	30032686	ZNRD1	Homo sapiens zinc ribbon domain containing 1 (ZNRD1), transcript variant a, mRNA.
chr6	30034931	30038108	PPP1R11	Homo sapiens protein phosphatase 1, regulatory (inhibitor) subunit 11 (PPP1R11), mRNA.
chr6	30038042	30043628	RNF39	Homo sapiens ring finger protein 39 (RNF39), transcript variant 1, mRNA.
chr6	30070673	30080867	TRIM31	Homo sapiens tripartite motif containing 31 (TRIM31), mRNA.
chr6	30093184	30095185	DQ580846	Homo sapiens cDNA FLJ32653 fis, clone TESTI1000018.
chr6	30104509	30116512	TRIM40	Homo sapiens tripartite motif containing 40 (TRIM40), mRNA.
chr6	30119722	30128711	TRIM10	Homo sapiens tripartite motif containing 10 (TRIM10), transcript variant 1, mRNA.
chr6	30130982	30140473	TRIM15	Homo sapiens tripartite motif containing 15 (TRIM15), mRNA.
chr6	30152231	30181271	TRIM26	Homo sapiens tripartite motif containing 26 (TRIM26), transcript variant 2, mRNA.
chr6	30201815	30293911	HCG17	Homo sapiens HLA complex group 17 (non-protein coding) (HCG17), non-coding RNA.
chr6	30227338	30234728	HLA-L	Homo sapiens major histocompatibility complex, class I, L (pseudogene) (HLA-L), non-coding RNA.
chr6	30255173	30294933	HCG18	Homo sapiens HLA complex group 18 (non-protein coding) (HCG18), transcript variant 3, non-coding RNA.
chr6	30297087	30314635	TRIM39-RPP21	Homo sapiens TRIM39-RPP21 readthrough (TRIM39-RPP21), mRNA.
chr6	30457182	30461982	HLA-E	Homo sapiens major histocompatibility complex, class I, E (HLA-E), mRNA.
chr6	30509154	30525371	GNL1	Homo sapiens guanine nucleotide binding protein-like 1 (GNL1), mRNA.
chr6	30524485	30532473	PRR3	Homo sapiens proline rich 3 (PRR3), transcript variant 1, mRNA.
chr6	30539169	30559309	ABCF1	Homo sapiens ATP-binding cassette, sub-family F (GCN20), member 1 (ABCF1), transcript variant 1, mRNA.
chr6	30552108	30552194	MIR877	Homo sapiens microRNA 877 (MIR877), microRNA.
chr6	30568176	30585084	PPP1R10	Homo sapiens protein phosphatase 1, regulatory subunit 10 (PPP1R10), transcript variant 1, mRNA.
chr6	30585485	30594174	MRPS18B	Homo sapiens mitochondrial ribosomal protein S18B (MRPS18B), nuclear gene encoding mitochondrial protein, mRNA.
chr6	30594662	30614598	ATAT1	Homo sapiens alpha tubulin acetyltransferase 1 (ATAT1), transcript variant 1, mRNA.
chr6	30614815	30620987	C6orf136	Homo sapiens chromosome 6 open reading frame 136 (C6orf136), transcript variant 3, mRNA.
chr6	30620895	30640830	DHX16	Homo sapiens DEAH (Asp-Glu-Ala-His) box polypeptide 16 (DHX16), transcript variant 1, mRNA.
chr6	30644165	30655093	PPP1R18	Homo sapiens protein phosphatase 1, regulatory subunit 18 (PPP1R18), transcript variant 2, mRNA.
chr6	30655823	30659058	NRM	Homo sapiens nurim (nuclear envelope membrane protein) (NRM), transcript variant 1, mRNA.
chr6	30667583	30685458	MDC1	Homo sapiens mediator of DNA-damage checkpoint 1 (MDC1), mRNA.
chr6	30688156	30693195	TUBB	Homo sapiens tubulin, beta class I (TUBB), mRNA.
chr6	30695510	30710453	FLOT1	Homo sapiens flotillin 1 (FLOT1), mRNA.
chr6	30710975	30712327	IER3	Homo sapiens immediate early response 3 (IER3), mRNA.
chr6	30780642	30798436	AK098012	Homo sapiens cDNA FLJ40693 fis, clone THYMU2025042.
chr6	30856464	30867933	DDR1	Homo sapiens discoidin domain receptor tyrosine kinase 1 (DDR1), transcript variant 3, mRNA.
chr6	30858659	30858749	MIR4640	Homo sapiens microRNA 4640 (MIR4640), microRNA.
chr6	30875976	30882814	GTF2H4	Homo sapiens general transcription factor IIH, polypeptide 4, 52kDa (GTF2H4), mRNA.
chr6	30882107	30894235	VARS2	Homo sapiens valyl-tRNA synthetase 2, mitochondrial (VARS2), transcript variant 1, mRNA.
chr6	30899126	30899952	SFTA2	Homo sapiens surfactant associated 2 (SFTA2), mRNA.
chr6	30908776	30921998	DPCR1	Homo sapiens diffuse panbronchiolitis critical region 1 (DPCR1), mRNA.
chr6	30951484	30957675	MUC21	Homo sapiens mucin 21, cell surface associated (MUC21), mRNA.
chr6	30973728	31003179	MUC22	Homo sapiens mucin 22 (MUC22), mRNA.
chr6	31021226	31027655	HCG22	Homo sapiens HLA complex group 22 (non-protein coding) (HCG22), non-coding RNA.
chr6	31078999	31080332	C6orf15	Homo sapiens chromosome 6 open reading frame 15 (C6orf15), mRNA.
chr6	31082607	31107869	PSORS1C1	Homo sapiens psoriasis susceptibility 1 candidate 1 (PSORS1C1), mRNA.
chr6	31082864	31088252	CDSN	Homo sapiens corneodesmosin (CDSN), mRNA.
chr6	31105310	31107127	PSORS1C2	Homo sapiens psoriasis susceptibility 1 candidate 2 (PSORS1C2), mRNA.
chr6	31110215	31125566	CCHCR1	Homo sapiens coiled-coil alpha-helical rod protein 1 (CCHCR1), transcript variant 1, mRNA.
chr6	31126302	31131992	TCF19	Homo sapiens transcription factor 19 (TCF19), transcript variant 2, mRNA.
chr6	31132113	31138451	POU5F1	Homo sapiens POU class 5 homeobox 1 (POU5F1), transcript variant 1, mRNA.
chr6	31133727	31133824	POU5F1	Homo sapiens partial mRNA for POU class 5 homeobox 1 (POU5F1 gene), clone ARO0003057_AS.
chr6	31137992	31138276	POU5F1	Homo sapiens partial mRNA for POU class 5 homeobox 1 (POU5F1 gene), clone ARO0003057_AS.
chr6	31141511	31145676	PSORS1C3	Homo sapiens psoriasis susceptibility 1 candidate 3 (non-protein coding) (PSORS1C3), non-coding RNA.
chr6	31165536	31171745	HCG27	Homo sapiens HLA complex group 27 (non-protein coding) (HCG27), non-coding RNA.
chr6	31236525	31239913	HLA-C	Homo sapiens major histocompatibility complex, class I, C (HLA-C), transcript variant 2, mRNA.
chr6	31371370	31383090	MICA	Homo sapiens MHC class I polypeptide-related sequence A (MICA), transcript variant 1 (allele MICA*00801), mRNA.
chr6	31430956	31433586	HCP5	Homo sapiens HLA complex P5 (non-protein coding) (HCP5), non-coding RNA.
chr6	31439005	31440185	HCG26	Homo sapiens HLA complex group 26 (non-protein coding) (HCG26), non-coding RNA.
chr6	31465854	31478901	MICB	Homo sapiens MHC class I polypeptide-related sequence B (MICB), mRNA.
chr6	31496738	31498008	MCCD1	Homo sapiens mitochondrial coiled-coil domain 1 (MCCD1), nuclear gene encoding mitochondrial protein, mRNA.
chr6	31497995	31510252	DDX39B	Homo sapiens DEAD (Asp-Glu-Ala-Asp) box polypeptide 39B (DDX39B), transcript variant 2, mRNA.
chr6	31504150	31504226	SNORD117	Homo sapiens small nucleolar RNA, C/D box 117 (SNORD117), small nucleolar RNA.
chr6	31512227	31514625	ATP6V1G2	Homo sapiens ATPase, H+ transporting, lysosomal 13kDa, V1 subunit G2 (ATP6V1G2), transcript variant 1, mRNA.
chr6	31515352	31526606	NFKBIL1	Homo sapiens nuclear factor of kappa light polypeptide gene enhancer in B-cells inhibitor-like 1 (NFKBIL1), transcript variant 1, mRNA.
chr6	31539875	31542100	LTA	Homo sapiens lymphotoxin alpha (TNF superfamily, member 1) (LTA), transcript variant 1, mRNA.
chr6	31543343	31546112	TNF	Homo sapiens tumor necrosis factor (TNF), mRNA.
chr6	31544291	31546112	TNF	Homo sapiens tumor necrosis factor (TNF), mRNA.
chr6	31548335	31550202	LTB	Homo sapiens lymphotoxin beta (TNF superfamily, member 3) (LTB), transcript variant 1, mRNA.
chr6	31554475	31556686	LST1	Homo sapiens leukocyte specific transcript 1 (LST1), transcript variant 2, mRNA.
chr6	31555417	31556686	LST1	Homo sapiens leukocyte specific transcript 1 (LST1), transcript variant 1, mRNA.
chr6	31556659	31560762	NCR3	Homo sapiens natural cytotoxicity triggering receptor 3 (NCR3), transcript variant 1, mRNA.
chr6	31583032	31584798	AIF1	Homo sapiens allograft inflammatory factor 1 (AIF1), transcript variant 3, mRNA.
chr6	31588449	31605554	PRRC2A	Homo sapiens proline-rich coiled-coil 2A (PRRC2A), transcript variant 2, mRNA.
chr6	31590855	31590987	SNORA38	Homo sapiens small nucleolar RNA, H/ACA box 38 (SNORA38), small nucleolar RNA.
chr6	31606804	31620170	BAG6	Homo sapiens BCL2-associated athanogene 6 (BAG6), transcript variant 4, mRNA.
chr6	31623670	31625987	APOM	Homo sapiens apolipoprotein M (APOM), transcript variant 1, mRNA.
chr6	31626074	31628549	C6orf47	Homo sapiens chromosome 6 open reading frame 47 (C6orf47), mRNA.
chr6	31629005	31633407	GPANK1	Homo sapiens G patch domain and ankyrin repeats 1 (GPANK1), transcript variant 5, mRNA.
chr6	31633656	31637843	CSNK2B	Homo sapiens casein kinase 2, beta polypeptide (CSNK2B), mRNA.
chr6	31644460	31648150	LY6G5C	Homo sapiens lymphocyte antigen 6 complex, locus G5C (LY6G5C), mRNA.
chr6	31654725	31671137	ABHD16A	Homo sapiens abhydrolase domain containing 16A (ABHD16A), transcript variant 1, mRNA.
chr6	31660528	31671137	ABHD16A	Homo sapiens abhydrolase domain containing 16A (ABHD16A), transcript variant 1, mRNA.
chr6	31668805	31668868	MIR4646	Homo sapiens microRNA 4646 (MIR4646), microRNA.
chr6	31674683	31678372	LY6G6F	Homo sapiens lymphocyte antigen 6 complex, locus G6F (LY6G6F), mRNA.
chr6	31680112	31681842	LY6G6E	Homo sapiens lymphocyte antigen 6 complex, locus G6E (pseudogene) (LY6G6E), transcript variant 2, non-coding RNA.
chr6	31686424	31689511	LY6G6C	Homo sapiens lymphocyte antigen 6 complex, locus G6C (LY6G6C), mRNA.
chr6	31691120	31694485	C6orf25	Homo sapiens chromosome 6 open reading frame 25 (C6orf25), transcript variant 2, mRNA.
chr6	31694816	31698039	DDAH2	Homo sapiens dimethylarginine dimethylaminohydrolase 2 (DDAH2), mRNA.
chr6	31698357	31704341	CLIC1	Homo sapiens chloride intracellular channel 1 (CLIC1), mRNA.
chr6	31707724	31730945	MSH5-SAPCD1	Homo sapiens MSH5-SAPCD1 readthrough (NMD candidate) (MSH5-SAPCD1), non-coding RNA.
chr6	31727201	31732624	MSH5-SAPCD1	Homo sapiens MSH5-SAPCD1 readthrough (NMD candidate) (MSH5-SAPCD1), non-coding RNA.
chr6	31733370	31745108	VWA7	Homo sapiens von Willebrand factor A domain containing 7 (VWA7), mRNA.
chr6	31745296	31763712	VARS	Homo sapiens valyl-tRNA synthetase (VARS), nuclear gene encoding mitochondrial protein, mRNA.
chr6	31765168	31774761	LSM2	Homo sapiens LSM2 homolog, U6 small nuclear RNA associated (S. cerevisiae) (LSM2), mRNA.
chr6	31777395	31782835	HSPA1L	Homo sapiens heat shock 70kDa protein 1-like (HSPA1L), mRNA.
chr6	31783290	31785719	HSPA1A	Homo sapiens heat shock 70kDa protein 1A (HSPA1A), mRNA.
chr6	31795511	31798031	HSPA1B	Homo sapiens heat shock 70kDa protein 1B (HSPA1B), mRNA.
chr6	31802692	31807541	C6orf48	Homo sapiens chromosome 6 open reading frame 48 (C6orf48), transcript variant 2, mRNA.
chr6	31803039	31803103	SNORD48	Homo sapiens small nucleolar RNA, C/D box 48 (SNORD48), small nucleolar RNA.
chr6	31804852	31804916	SNORD52	Homo sapiens small nucleolar RNA, C/D box 52 (SNORD52), small nuclear RNA.
chr6	31826828	31830709	NEU1	Homo sapiens sialidase 1 (lysosomal sialidase) (NEU1), mRNA.
chr6	31830969	31846823	SLC44A4	Homo sapiens solute carrier family 44, member 4 (SLC44A4), transcript variant 1, mRNA.
chr6	31847536	31865464	EHMT2	Homo sapiens euchromatic histone-lysine N-methyltransferase 2 (EHMT2), transcript variant NG36/G9a, mRNA.
chr6	31867393	31869769	ZBTB12	Homo sapiens zinc finger and BTB domain containing 12 (ZBTB12), mRNA.
chr6	31895265	31919861	CFB	Homo sapiens complement factor B (CFB), mRNA.
chr6	31919863	31926864	NELFE	Homo sapiens negative elongation factor complex member E (NELFE), mRNA.
chr6	31924615	31924717	MIR1236	Homo sapiens microRNA 1236 (MIR1236), microRNA.
chr6	31926580	31937532	SKIV2L	Homo sapiens superkiller viralicidic activity 2-like (S. cerevisiae) (SKIV2L), mRNA.
chr6	31937587	31940032	DOM3Z	Homo sapiens dom-3 homolog Z (C. elegans) (DOM3Z), mRNA.
chr6	31939645	31949223	STK19	Homo sapiens serine/threonine kinase 19 (STK19), transcript variant 2, mRNA.
chr6	31949833	31970458	C4B_2	Homo sapiens complement component 4B (Chido blood group), copy 2 (C4B_2), mRNA.
chr6	31973358	31976712	CYP21A1P	Homo sapiens cytochrome P450, family 21, subfamily A, polypeptide 1 pseudogene (CYP21A1P), non-coding RNA.
chr6	31973358	31974180	CYP21A2	Homo sapiens cytochrome P450, family 21, subfamily A, polypeptide 2 (CYP21A2), transcript variant 1, mRNA.
chr6	31976196	31981050	TNXB	Homo sapiens tenascin XB (TNXB), transcript variant XB-S, mRNA.
chr6	31981166	31981961	STK19	Homo sapiens cDNA, FLJ97146.
chr6	31982571	32003195	C4B_2	Homo sapiens complement component 4B (Chido blood group), copy 2 (C4B_2), mRNA.
chr6	32006092	32009447	CYP21A2	Homo sapiens cytochrome P450, family 21, subfamily A, polypeptide 2 (CYP21A2), transcript variant 1, mRNA.
chr6	32008931	32077151	TNXB	Homo sapiens tenascin XB (TNXB), transcript variant XB, mRNA.
chr6	32083044	32096017	ATF6B	Homo sapiens activating transcription factor 6 beta (ATF6B), transcript variant 1, mRNA.
chr6	32096483	32098067	FKBPL	Homo sapiens FK506 binding protein like (FKBPL), mRNA.
chr6	32116139	32119720	PRRT1	Homo sapiens proline-rich transmembrane protein 1 (PRRT1), mRNA.
chr6	32121228	32131458	PPT2	Homo sapiens palmitoyl-protein thioesterase 2 (PPT2), transcript variant 2, mRNA.
chr6	32132355	32136313	PPT2-EGFL8	Homo sapiens PPT2-EGFL8 readthrough (NMD candidate) (PPT2-EGFL8), non-coding RNA.
chr6	32135982	32143916	AGPAT1	Homo sapiens 1-acylglycerol-3-phosphate O-acyltransferase 1 (AGPAT1), transcript variant 1, mRNA.
chr6	32146161	32151930	RNF5	Homo sapiens ring finger protein 5, E3 ubiquitin protein ligase (RNF5), mRNA.
chr6	32148744	32152099	AGER	Homo sapiens advanced glycosylation end product-specific receptor (AGER), transcript variant 2, mRNA.
chr6	32152509	32157963	PBX2	Homo sapiens pre-B-cell leukemia homeobox 2 (PBX2), mRNA.
chr6	32158542	32163300	GPSM3	Homo sapiens G-protein signaling modulator 3 (GPSM3), transcript variant 2, mRNA.
chr6	32162619	32191844	NOTCH4	Homo sapiens notch 4 (NOTCH4), mRNA.
chr6	32223487	32233615	AK123889	Homo sapiens cDNA FLJ40408 fis, clone TESTI2037673.
chr6	32260474	32339656	C6orf10	Homo sapiens chromosome 6 open reading frame 10 (C6orf10), mRNA.
chr6	32358286	32361468	HCG23	Homo sapiens HLA complex group 23 (non-protein coding) (HCG23), non-coding RNA.
chr6	32362512	32374900	BTNL2	Homo sapiens butyrophilin-like 2 (MHC class II associated) (BTNL2), mRNA.
chr6	32407618	32412826	HLA-DRA	Homo sapiens major histocompatibility complex, class II, DR alpha (HLA-DRA), mRNA.
chr6	32485153	32498006	HLA-DRB5	Homo sapiens major histocompatibility complex, class II, DR beta 5 (HLA-DRB5), mRNA.
chr6	32520489	32527779	HLA-DRB6	Homo sapiens major histocompatibility complex, class II, DR beta 6 (pseudogene) (HLA-DRB6), non-coding RNA.
chr6	32546122	32546497	AK293020	Homo sapiens mRNA for HLA class II histocompatibility antigen, DR-1 beta chain precursor variant, clone: SYN03227.
chr6	32605182	32611429	HLA-DQA1	Homo sapiens major histocompatibility complex, class II, DQ alpha 1 (HLA-DQA1), mRNA.
chr6	32627240	32634466	HLA-DQB1	Homo sapiens major histocompatibility complex, class II, DQ beta 1 (HLA-DQB1), transcript variant 2, mRNA.
chr6	32709162	32714664	HLA-DQA2	Homo sapiens major histocompatibility complex, class II, DQ alpha 2 (HLA-DQA2), mRNA.
chr6	32723874	32731330	HLA-DQB2	Homo sapiens major histocompatibility complex, class II, DQ beta 2 (HLA-DQB2), mRNA.
chr6	32793186	32806547	TAP2	Homo sapiens transporter 2, ATP-binding cassette, sub-family B (MDR/TAP) (TAP2), transcript variant 1, mRNA.
chr6	32808493	32811816	PSMB8	Homo sapiens proteasome (prosome, macropain) subunit, beta type, 8 (PSMB8), transcript variant 2, mRNA.
chr6	32811862	32814277	LOC100507463	Homo sapiens uncharacterized LOC100507463 (LOC100507463), transcript variant 1, non-coding RNA.
chr6	32812985	32821748	TAP1	Homo sapiens transporter 1, ATP-binding cassette, sub-family B (MDR/TAP) (TAP1), mRNA.
chr6	32821937	32827628	PSMB9	Homo sapiens proteasome (prosome, macropain) subunit, beta type, 9 (PSMB9), mRNA.
chr6	32861952	32871535	LOC100294145	Homo sapiens uncharacterized LOC100294145 (LOC100294145), transcript variant 1, non-coding RNA.
chr6	32902405	32908847	HLA-DMB	Homo sapiens major histocompatibility complex, class II, DM beta (HLA-DMB), mRNA.
chr6	32916390	32920899	HLA-DMA	Homo sapiens major histocompatibility complex, class II, DM alpha (HLA-DMA), mRNA.
chr6	32937094	32940704	BRD2	Homo sapiens bromodomain containing 2 (BRD2), transcript variant 2, mRNA.
chr6	32940860	32949282	BRD2	Homo sapiens bromodomain containing 2 (BRD2), transcript variant 4, mRNA.
chr6	32971959	32977389	HLA-DOA	Homo sapiens major histocompatibility complex, class II, DO alpha (HLA-DOA), mRNA.
chr6	33032345	33041454	HLA-DPA1	Homo sapiens major histocompatibility complex, class II, DP alpha 1 (HLA-DPA1), transcript variant 1, mRNA.
chr6	33043702	33057473	HLA-DPB1	Homo sapiens major histocompatibility complex, class II, DP beta 1 (HLA-DPB1), mRNA.
chr6	33080292	33086926	HLA-DPB2	Homo sapiens major histocompatibility complex, class II, DP beta 2 (pseudogene) (HLA-DPB2), non-coding RNA.
chr6	33130468	33160245	COL11A2	Homo sapiens collagen, type XI, alpha 2 (COL11A2), transcript variant 1, mRNA.
chr6	33161361	33168473	RXRB	Homo sapiens retinoid X receptor, beta (RXRB), transcript variant 1, mRNA.
chr6	33167336	33167410	JA611279	Novel nucleic acids.
chr6	33168602	33172214	SLC39A7	Homo sapiens solute carrier family 39 (zinc transporter), member 7 (SLC39A7), transcript variant 2, mRNA.
chr6	33172413	33174608	HSD17B8	Homo sapiens hydroxysteroid (17-beta) dehydrogenase 8 (HSD17B8), mRNA.
chr6	33175611	33175721	MIR219-1	Homo sapiens microRNA 219-1 (MIR219-1), microRNA.
chr6	33176285	33180499	RING1	Homo sapiens ring finger protein 1 (RING1), mRNA.
chr6	33217312	33222667	HCG25	Homo sapiens HLA complex group 25 (non-protein coding) (HCG25), non-coding RNA.
chr6	33218048	33239662	VPS52	Homo sapiens vacuolar protein sorting 52 homolog (S. cerevisiae) (VPS52), mRNA.
chr6	33239851	33244281	RPS18	Homo sapiens ribosomal protein S18 (RPS18), mRNA.
chr6	33244916	33246602	B3GALT4	Homo sapiens UDP-Gal:betaGlcNAc beta 1,3-galactosyltransferase, polypeptide 4 (B3GALT4), mRNA.
chr6	33246879	33257304	WDR46	Homo sapiens WD repeat domain 46 (WDR46), transcript variant 1, mRNA.
chr6	33257373	33258711	PFDN6	Homo sapiens prefoldin subunit 6 (PFDN6), transcript variant 3, mRNA.
chr6	33259430	33267165	RGL2	Homo sapiens ral guanine nucleotide dissociation stimulator-like 2 (RGL2), transcript variant 1, mRNA.
chr6	33271409	33282164	TAPBP	Homo sapiens TAP binding protein (tapasin) (TAPBP), transcript variant 2, mRNA.
chr6	33282181	33285719	ZBTB22	Homo sapiens zinc finger and BTB domain containing 22 (ZBTB22), transcript variant 2, mRNA.
chr6	33286334	33290793	DAXX	Homo sapiens death-domain associated protein (DAXX), transcript variant 3, mRNA.
chr6	33359312	33377699	KIFC1	Homo sapiens kinesin family member C1 (KIFC1), mRNA.
chr6	33367539	33368372	BC146941	Homo sapiens cDNA clone IMAGE:9056865.
chr6	33378772	33384230	PHF1	Homo sapiens PHD finger protein 1 (PHF1), transcript variant 2, mRNA.
chr6	33384318	33386065	CUTA	Homo sapiens cutA divalent cation tolerance homolog (E. coli) (CUTA), transcript variant 1, mRNA.
chr6	33387846	33421466	SYNGAP1	Homo sapiens synaptic Ras GTPase activating protein 1 (SYNGAP1), mRNA.
chr6	33406107	33406214	MIR5004	Homo sapiens microRNA 5004 (MIR5004), microRNA.
chr6	33422355	33425320	ZBTB9	Homo sapiens zinc finger and BTB domain containing 9 (ZBTB9), mRNA.

## Sheet: NKC_USCS_export
#hg19.knownCanonical.chrom	hg19.knownCanonical.chromStart	hg19.knownCanonical.chromEnd	hg19.kgXref.geneSymbol	hg19.kgXref.description
chr12	9709909	9728864	BX647938	Homo sapiens mRNA; cDNA DKFZp686A1124 (from clone DKFZp686A1124)
chr12	9747869	9760497	KLRB1	Homo sapiens killer cell lectin-like receptor subfamily B, member 1 (KLRB1), mRNA.
chr12	9800642	9811010	LOC374443	Homo sapiens C-type lectin domain family 2, member D pseudogene (LOC374443), transcript variant 1, non-coding RNA.
chr12	9822303	9852151	CLEC2D	Homo sapiens C-type lectin domain family 2, member D (CLEC2D), transcript variant 2, mRNA.
chr12	9868455	9885895	CLECL1	Homo sapiens C-type lectin-like 1 (CLECL1), transcript variant 3, mRNA.
chr12	9905081	9913497	CD69	Homo sapiens CD69 molecule (CD69), mRNA.
chr12	9980076	9997603	KLRF1	Homo sapiens killer cell lectin-like receptor subfamily F, member 1 (KLRF1), mRNA.
chr12	10004967	10022458	CLEC2B	Homo sapiens C-type lectin domain family 2, member B (CLEC2B), mRNA.
chr12	10034087	10048432	KLRF2	Homo sapiens killer cell lectin-like receptor subfamily F, member 2 (KLRF2), mRNA.
chr12	10065825	10084980	CLEC2A	Homo sapiens C-type lectin domain family 2, member A (CLEC2A), mRNA.
chr12	10103914	10138194	CLEC12A	Homo sapiens C-type lectin domain family 12, member A (CLEC12A), transcript variant 3, mRNA.
chr12	10145661	10151899	CLEC1B	Homo sapiens C-type lectin domain family 1, member B (CLEC1B), transcript variant 1, mRNA.
chr12	10163230	10171399	CLEC12B	Homo sapiens C-type lectin domain family 12, member B (CLEC12B), transcript variant 1, mRNA.
chr12	10183275	10218565	CLEC9A	Homo sapiens C-type lectin domain family 9, member A (CLEC9A), mRNA.
chr12	10223079	10251605	CLEC1A	Homo sapiens C-type lectin domain family 1, member A (CLEC1A), mRNA.
chr12	10269375	10282868	CLEC7A	Homo sapiens C-type lectin domain family 7, member A (CLEC7A), transcript variant 1, mRNA.
chr12	10310898	10324790	OLR1	Homo sapiens oxidized low density lipoprotein (lectin-like) receptor 1 (OLR1), transcript variant 1, mRNA.
chr12	10331556	10344403	TMEM52B	Homo sapiens transmembrane protein 52B (TMEM52B), mRNA.
chr12	10365488	10375724	GABARAPL1	Homo sapiens GABA(A) receptor-associated protein like 1 (GABARAPL1), mRNA.
chr12	10460416	10469850	KLRD1	Homo sapiens killer cell lectin-like receptor subfamily D, member 1 (KLRD1), transcript variant 1, mRNA.
chr12	10516367	10551105	AK096314	Homo sapiens cDNA FLJ38995 fis, clone NT2RI2019826.
chr12	10524951	10542653	KLRK1	Homo sapiens killer cell lectin-like receptor subfamily K, member 1 (KLRK1), mRNA.
chr12	10559982	10562356	KLRC4	Homo sapiens killer cell lectin-like receptor subfamily C, member 4 (KLRC4), mRNA.
chr12	10568182	10573194	KLRC3	Homo sapiens killer cell lectin-like receptor subfamily C, member 3 (KLRC3), transcript variant 2, mRNA.
chr12	10598637	10605979	KLRC1	Homo sapiens killer cell lectin-like receptor subfamily C, member 1 (KLRC1), transcript variant 1, mRNA.
chr12	10741076	10752434	KLRAP1	Homo sapiens killer cell lectin-like receptor subfamily A pseudogene 1 (KLRAP1), non-coding RNA.
chr12	10756363	10766208	MAGOHB	Homo sapiens mago-nashi homolog B (Drosophila) (MAGOHB), mRNA.

## Sheet: LRC_USCS_export
#hg19.knownCanonical.chrom	hg19.knownCanonical.chromStart	hg19.knownCanonical.chromEnd	hg19.kgXref.geneSymbol	hg19.kgXref.description
chr19	54544079	54567207	VSTM1	Homo sapiens V-set and transmembrane domain containing 1 (VSTM1), mRNA.
chr19	54573200	54584634	TARM1	Homo sapiens T cell-interacting, activating receptor on myeloid cells 1 (TARM1), mRNA.
chr19	54597932	54604242	OSCAR	Homo sapiens osteoclast associated, immunoglobulin-like receptor (OSCAR), transcript variant 1, mRNA.
chr19	54606159	54610281	NDUFA3	Homo sapiens NADH dehydrogenase (ubiquinone) 1 alpha subcomplex, 3, 9kDa (NDUFA3), mRNA.
chr19	54610319	54619055	TFPT	Homo sapiens TCF3 (E2A) fusion partner (in childhood Leukemia) (TFPT), mRNA.
chr19	54618789	54635150	PRPF31	Homo sapiens PRP31 pre-mRNA processing factor 31 homolog (S. cerevisiae) (PRPF31), mRNA.
chr19	54641435	54659446	CNOT3	Homo sapiens CCR4-NOT transcription complex, subunit 3 (CNOT3), mRNA.
chr19	54659378	54663446	LENG1	Homo sapiens leukocyte receptor cluster (LRC) member 1 (LENG1), mRNA.
chr19	54663833	54676944	TMC4	Homo sapiens transmembrane channel-like 4 (TMC4), transcript variant 1, mRNA.
chr19	54677105	54693733	MBOAT7	Homo sapiens membrane bound O-acyltransferase domain containing 7 (MBOAT7), transcript variant 1, mRNA.
chr19	54695103	54698394	TSEN34	Homo sapiens tRNA splicing endonuclease 34 homolog (S. cerevisiae) (TSEN34), transcript variant 2, mRNA.
chr19	54704725	54711515	RPS9	Homo sapiens ribosomal protein S9 (RPS9), mRNA.
chr19	54720146	54726959	LILRB3	Homo sapiens leukocyte immunoglobulin-like receptor, subfamily B (with TM and ITIM domains), member 3 (LILRB3), transcript variant 1, mRNA.
chr19	54754269	54761167	LILRB5	Homo sapiens leukocyte immunoglobulin-like receptor, subfamily B (with TM and ITIM domains), member 5 (LILRB5), transcript variant 1, mRNA.
chr19	54777674	54785033	LILRB2	Homo sapiens leukocyte immunoglobulin-like receptor, subfamily B (with TM and ITIM domains), member 2 (LILRB2), transcript variant 1, mRNA.
chr19	54785963	54786035	MIR4752	Homo sapiens microRNA 4752 (MIR4752), microRNA.
chr19	54818352	54824409	LILRA5	Homo sapiens leukocyte immunoglobulin-like receptor, subfamily A (with TM domain), member 5 (LILRA5), transcript variant 1, mRNA.
chr19	54844691	54850421	LILRA4	Homo sapiens leukocyte immunoglobulin-like receptor, subfamily A (with TM domain), member 4 (LILRA4), mRNA.
chr19	54865234	54876721	LAIR1	Homo sapiens leukocyte-associated immunoglobulin-like receptor 1 (LAIR1), transcript variant a, mRNA.
chr19	54926604	54947899	TTYH1	Homo sapiens tweety homolog 1 (Drosophila) (TTYH1), transcript variant 2, mRNA.
chr19	54960064	54973196	LENG8	Homo sapiens leukocyte receptor cluster (LRC) member 8 (LENG8), mRNA.
chr19	54972978	54974894	LENG9	Homo sapiens leukocyte receptor cluster (LRC) member 9 (LENG9), mRNA.
chr19	54976209	54984422	CDC42EP5	Homo sapiens CDC42 effector protein (Rho GTPase binding) 5 (CDC42EP5), mRNA.
chr19	55014012	55021900	LAIR2	Homo sapiens leukocyte-associated immunoglobulin-like receptor 2 (LAIR2), transcript variant 1, mRNA.
chr19	55048120	55055195	KIR3DX1	Homo sapiens killer cell immunoglobulin-like receptor, three domains, X1 (KIR3DX1), non-coding RNA.
chr19	55105040	55113687	LILRA1	Homo sapiens leukocyte immunoglobulin-like receptor, subfamily A (with TM domain), member 1 (LILRA1), transcript variant 1, mRNA.
chr19	55141967	55149004	LILRB1	Homo sapiens leukocyte immunoglobulin-like receptor, subfamily B (with TM and ITIM domains), member 1 (LILRB1), transcript variant 2, mRNA.
chr19	55174123	55179846	LILRB4	Homo sapiens leukocyte immunoglobulin-like receptor, subfamily B (with TM and ITIM domains), member 4 (LILRB4), transcript variant 1, mRNA.
chr19	55219600	55224887	LILRP2	Homo sapiens leukocyte immunoglobulin-like receptor pseudogene 2 (LILRP2), non-coding RNA.
chr19	55235983	55248003	KIR3DL3	Homo sapiens killer cell immunoglobulin-like receptor, three domains, long cytoplasmic tail, 3 (KIR3DL3), mRNA.
chr19	55280873	55282516	GQ422373	Homo sapiens KIR2DL1 antisense RNA, complete sequence, alternatively spliced.
chr19	55281264	55295778	KIR2DL1	Homo sapiens killer cell immunoglobulin-like receptor, two domains, long cytoplasmic tail, 1 (KIR2DL1), mRNA.
chr19	55361897	55378670	KIR3DL2	Homo sapiens killer cell immunoglobulin-like receptor, three domains, long cytoplasmic tail, 2 (KIR3DL2), transcript variant 1, mRNA.
chr19	55385548	55401838	FCAR	Homo sapiens Fc fragment of IgA, receptor for (FCAR), transcript variant 1, mRNA.
chr19	55417507	55424439	NCR1	Homo sapiens natural cytotoxicity triggering receptor 1 (NCR1), transcript variant 1, mRNA.
chr19	55434876	55458873	NLRP7	Homo sapiens NLR family, pyrin domain containing 7 (NLRP7), transcript variant 3, mRNA.
chr19	55471012	55471043	RNU6-64P	Homo sapiens RNA, U6 small nuclear 64, pseudogene (RNU6-64P), small nuclear RNA.
chr19	55476651	55512510	NLRP2	Homo sapiens NLR family, pyrin domain containing 2 (NLRP2), transcript variant 2, mRNA.
chr19	55525074	55549632	GP6	Homo sapiens glycoprotein VI (platelet) (GP6), transcript variant 1, mRNA.
chr19	55551815	55553382	AL833150	Homo sapiens cDNA FLJ39479 fis, clone PROST2013627.
chr19	55555691	55574585	RDH13	Homo sapiens retinol dehydrogenase 13 (all-trans/9-cis) (RDH13), nuclear gene encoding mitochondrial protein, transcript variant 1, mRNA.
