# Supplementary material for: Capturing SNP Association across the NK Receptor and HLA Gene Regions in Multiple Sclerosis by Targeted Penalised Regression Models
Source: Genes (Basel). 2021 Dec 29;13(1):87. doi: 10.3390/genes13010087 (PMC8774935; doi:10.3390/genes13010087)
Supplement: Supplementary file 1 [file genes-13-00087-s001.zip › Supplementary Tables S1-S4.xlsx]

## Sheet: Summary_of_contents
This workboork contains the following supplementary tables:
Table	Description
Table S1	LD analysis by Haploview on the HLA region, focusing on SNPs identified in table 2. To identify SNPs that are in strong LD and co-inherited, D’ >=0.9 and r2 >=0.8 was used as a threshold. These could also be considered as ‘proxy SNPs’. Of the 12 SNPs above 98% iterations, only rs9267992 and rs9271366 were identified.
Table S2	SNPs identified by the replication analysis using SNPs in common (see methods section: 2.7).
Table S3a	Epistasis results (P < 0.05) using the panel of SNPs ≥ 70% iterations from the elastic net analysis on the independent imputed discovery cohort (table S3) with an odds ratio a) above and b) below 1.
Table S3b
Table 4	Comparison of the elastic net model hits from 1) the pre-imputed discovery analysis (table 2) and 2) combined FDR ‘replication analysis’ (tables 4 and S2), to those present in the meta-analysis summary statistics from the most recent and largest IMSGC MS study (Science chip 2019)

## Sheet: Table S1
L1	L2	D’	LOD	r2	CIlow	CIhi	Dist (bp)
rs9267992	rs9271366	0.957	1017.71	0.882	0.94	0.97	366457
rs1362126	rs2394160	0.994	1230.86	0.885	0.98	1	12243
rs2975033	rs6904029	0.924	968.5	0.831	0.9	0.94	120806
rs2894046	rs2394412	1	1399.45	1	0.99	1	130
rs3135338	rs2395173	1	1591.81	0.999	0.99	1	3642
rs2647050	rs2856718	1	1481.69	1	0.99	1	488
rs2301271	rs7453920	1	1624.19	0.998	0.99	1	4819
rs2301271	rs2051549	1	1626.91	0.998	0.99	1	4893
rs7453920	rs2051549	1	1633.14	0.999	0.99	1	74
rs2064478	rs3117230	1	1312.95	0.999	0.99	1	3369

## Sheet: Table S2
SNP (chr:bp)	SNP (rsID)	CHR	Percentage iterations (Discovery)	FDR (Discovery)	Percentage iterations (Replication)	FDR (Replicaiton)	Combined FDR	Gene/ Intergenic	Gene: consequence / (Intergenic_region)
6:32109165	rs3134953	6	100	0.00033333	99.8333	0.00166667	5.5555e-07	Intergenic	INT(FKBPL_PPT2)
6:32102305	rs3134963	6	99.9667	0.000333333	99.8333	0.00166667	5.55556e-07	Intergenic	INT(FKBPL_PPT2)
6:32112626	rs3130279	6	99.9333	0.000666667	99.8333	0.00166667	1.11111e-06	Intergenic	INT(FKBPL_PPT2)
6:32112955	rs9267807	6	99.9333	0.000666667	99.8333	0.00166667	1.11111e-06	Intergenic	INT(FKBPL_PPT2)
6:32829320	rs9276822	6	99.9667	0.000333333	95.6	0.044	1.46667e-05	Intergenic	INT(TAP1_PPP1R2P1)
6:31888367	rs3130683	6	99.2667	0.00733333	99.5667	0.00433333	3.17778e-05	C2	C2 : Intron Variant
6:32069806	rs3096695	6	93.3333	0.0666667	99.8333	0.00166667	0.000111111	TNXB	TNXB : Intron Variant
6:32832786	rs779202764	6	100	0.00033333	43.8333	0.561667	0.00018722	TAP2	TAP2 : Synonymous Variant
6:31880611	rs3130681	6	87.8333	0.121667	99.8333	0.00166667	0.000202778	C2	C2 : Intron Variant
6:31879158	rs3128761	6	87.7333	0.122667	99.8333	0.00166667	0.000204444	C2	C2 : Intron Variant
6:32026257	rs3130285	6	69.5667	0.304333	99.8333	0.00166667	0.000507222	TNXB	TNXB : Intron Variant
6:31884823	rs3130682	6	99.5333	0.00466667	82.8	0.172	0.000802667	C2	C2 : Intron Variant
19:54708156	rs34868797	19	58.0667	0.419333	99.7667	0.00233333	0.000978444	RPS9	RPS9 : Intron Variant
19:54708158	rs34924761	19	58.0667	0.419333	99.7667	0.00233333	0.000978444	RPS9	RPS9 : Intron Variant
19:54707359	rs34587409	19	50.2333	0.497667	99.8	0.002	0.000995333	RPS9	RPS9 : Intron Variant
6:31916400	rs537160	6	93.2333	0.0676667	97.9667	0.0203333	0.00137589	CFB	CFB : Intron Variant
12:10044542	rs141755015	12	52.6	0.474	99.6333	0.00366667	0.001738	CLEC2A; KLRF2	CLEC2A : Intron Variant; KLRF2 : Intron Variant
6:32777666	rs188584394	6	97.6333	0.0236667	82.8667	0.171333	0.00405489	Intergenic	INT(HLA-DQB2_HLA-DOB)
6:32817710	rs189349306	6	97.6333	0.0236667	82.8667	0.171333	0.00405489	TAP1	TAP1 : Intron Variant
6:32851192	rs147849938	6	97.6333	0.0236667	82.8667	0.171333	0.00405489	Intergenic	INT(PPP1R2P1_LOC100294145)
6:32804284	rs3819716	6	98.9333	0.0106667	59.2333	0.407667	0.00434844	TAP2	TAP2 : Intron Variant
6:32804299	rs3819717	6	98.9333	0.0106667	53.2	0.468	0.004992	TAP2	TAP2 : Intron Variant
6:32032205	rs28361052	6	98.9333	0.0106667	49.2333	0.507667	0.00541511	TNXB	TNXB : Intron Variant
6:32033007	rs7766862	6	98.9333	0.0106667	49.2333	0.507667	0.00541511	TNXB	TNXB : Intron Variant
6:32030284	rs2239689	6	98.9333	0.0106667	49.1667	0.508333	0.00542222	TNXB	TNXB : Intron Variant
6:32019746	rs2857009	6	98.9333	0.0106667	48.8667	0.511333	0.00545422	TNXB	TNXB : Intron Variant
6:28480847	rs148344959	6	59.6667	0.403333	98.3	0.017	0.00685667	GPX6	GPX6 : Intron Variant
6:28494079	rs147698259	6	59.6667	0.403333	98.3	0.017	0.00685667	GPX5	GPX5 : Intron Variant
6:28479668	rs115162998	6	64.2333	0.357667	96.8667	0.0313333	0.0112069	GPX6	GPX6 : Intron Variant
6:32988651	rs10456417	6	33.4333	0.665667	98.2333	0.0176667	0.0117601	Intergenic	INT(HLA-DOA_HLA-DPA1
12:9784466	rs141362830	12	30.7	0.693	98.2	0.018	0.012474	LOC374443	LOC374443 : Intron Variant
6:31542308	rs1799964	6	78.3333	0.216667	94.0667	0.0593333	0.0128556	TNF; LTA; LOC100287329	TNF : 2KB Upstream Variant; LTA : 500B Downstream Variant; LOC100287329 : 2KB Upstream Variant
6:32773219	rs187331105	6	97.6333	0.0236667	44.0667	0.559333	0.0132376	Intergenic	INT(HLA-DQB2_HLA-DOB)
6:32775449	rs140417024	6	97.6333	0.0236667	44.0667	0.559333	0.0132376	Intergenic	INT(HLA-DQB2_HLA-DOB)
6:32775965	rs138040914	6	97.6333	0.0236667	44.0667	0.559333	0.0132376	Intergenic	INT(HLA-DQB2_HLA-DOB)
6:32785728	rs548320213	6	97.6333	0.0236667	44	0.56	0.0132533	HLA-DOB	HLA-DOB : 2KB Upstream Variant
6:32803292	rs150593465	6	97.6333	0.0236667	44	0.56	0.0132533	TAP2	TAP2 : Intron Variant
6:32782387	rs2071475	6	83.0667	0.169333	90.5667	0.0943333	0.0159738	HLA-DOB	HLA-DOB : Intron Variant
6:32785714	rs2061952	6	77.9	0.221	91.3667	0.0863333	0.0190797	HLA-DOB	HLA-DOB : 2KB Upstream Variant
6:32022898	rs6902493	6	96.1667	0.0383333	48.9333	0.510667	0.0195756	TNXB	TNXB : Intron Variant
6:32021838	rs2077116	6	96.1667	0.0383333	48.8667	0.511333	0.0196011	TNXB	TNXB : Intron Variant
6:28469903	rs570398076	6	63.7667	0.362333	93.8333	0.0616667	0.0223439	Intergenic	INT(ZSCAN23_GPX6)
12:10169041	rs12824889	12	94.6667	0.0533333	57.6667	0.423333	0.0225778	CLEC12B; LOC102724020	CLEC12B : Intron Variant; LOC102724020 : Intron Variant
6:33455582	rs566877786	6	95.7333	0.0426667	44.9333	0.550667	0.0234951	Intergenic	INT(ZBTB9_BAK1)
12:9766540	rs746162165	12	80.4	0.196	87.9667	0.120333	0.0235853	Intergenic	INT(KLRB1_CLEC2D)
6:33252132	rs374972290	6	94.7333	0.0526667	51.8	0.482	0.0253853	WDR46	WDR46 : Intron Variant
12:9742327	rs146914931	12	88.6667	0.113333	74.7667	0.252333	0.0285978	Intergenic	INT(LOC408186_KLRB1)
6:33381459	rs761583	6	38.1667	0.618333	94.8	0.052	0.0321533	PHF1	PHF1 : Intron Variant
6:32852448	rs1002985	6	40.5	0.595	94.1	0.059	0.035105	Intergenic	INT(PPP1R2P1_LOC100294145)
12:10737589	rs150669719	12	90	0.1	62.3	0.377	0.0377	Intergenic	INT(LINC02446_KLRA1P)
12:10700014	rs142385607	12	90	0.1	62.2667	0.377333	0.0377333	LOC105369658	LOC105369658 : Intron Variant
19:55116667	rs75032072	19	91.2333	0.0876667	40.6333	0.593667	0.0520448	Intergenic	INT(LILRA2_LILRB1)
19:55116651	rs77435443	19	91.1333	0.0886667	40.6	0.594	0.052668	Intergenic	INT(LILRA2_LILRB1)
12:10750157	rs111833734	12	82.8	0.172	68.1667	0.318333	0.0547533	KLRA1P	KLRA1P : Intron Variant
6:31540556	rs2229094	6	84.0667	0.159333	59.7	0.403	0.0642113	LTA; LOC100287329	LTA : Missense Variant; LOC100287329 : 2KB Upstream Variant
6:33362151	rs188709354	6	86.8	0.132	47.5333	0.524667	0.069256	KIFC1	KIFC1 : Intron Variant
6:33397917	rs147944824	6	86.8	0.132	47.5333	0.524667	0.069256	SYNGAP1	SYNGAP1 : Intron Variant
6:33449834	rs184649868	6	86.8	0.132	47.5333	0.524667	0.069256	Intergenic	INT(ZBTB9_BAK1)
6:33023907	rs537226917	6	30.9333	0.690667	89.9667	0.100333	0.0692969	Intergenic	INT(HLA-DOA_HLA-DPA1
12:10066885	rs536819575	12	61.9667	0.380333	81.2333	0.187667	0.0713759	CLEC2A	CLEC2A : Intron Variant
12:9778268	rs139592670	12	88.6667	0.113333	34.8333	0.651667	0.0738556	LOC374443	LOC374443 : Intron Variant
12:10738073	rs567857531	12	50.6	0.494	84.6	0.154	0.076076	Intergenic	INT(LINC02446_KLRA1P)
12:10753557	rs149922595	12	50.6	0.494	84.6	0.154	0.076076	KLRA1P	KLRA1P : 2KB Upstream Variant
6:32938199	rs17840186	6	88.7667	0.112333	31.7667	0.682333	0.0766488	BRD2	BRD2 : Intron Variant
6:28472253	rs34955392	6	57.0333	0.429667	81.5	0.185	0.0794883	GPX6	GPX6 : Missense Variant
6:33389603	rs7752202	6	35.6667	0.643333	87.4667	0.125333	0.0806311	SYNGAP1	SYNGAP1 : Intron Variant
6:28502550	rs451774	6	65.6	0.344	75.8667	0.241333	0.0830187	GPX5	GPX5 : Non Coding Transcript Varian
12:10562446	rs35164514	12	88.0333	0.119667	30.3333	0.696667	0.0833678	KLRC4-KLRK1; KLRC4	KLRC4-KLRK1 : Intron Variant; KLRC4 : 2KB Upstream Variant
12:9856497	rs114970683	12	73.9333	0.260667	67.7333	0.322667	0.0841084	LINC02390	LINC02390 : Non Coding Transcript Variant
6:32010272	rs17421133	6	76.9	0.231	62.8333	0.371667	0.085855	TNXB	TNXB : Missense Variant
12:9751936	rs142475853	12	78.6667	0.213333	56.3333	0.436667	0.0931556	KLRB1	intron_variant
6:32057972	rs17201588	6	80.7667	0.192333	48.7333	0.512667	0.0986029	TNXB	TNXB : Intron Variant
> 0.1 combined FDR (below)
12:10623316		12	40.5667	0.594333	80.9333	0.190667	0.11332
12:10364306		12	80.8	0.192	38.1	0.619	0.118848
6:31088612		6	73.2	0.268	52.5333	0.474667	0.127211
6:31086972		6	73.2333	0.267667	52.4	0.476	0.127409
6:31099198		6	73.1667	0.268333	52.4	0.476	0.127727
6:31096503		6	73.1667	0.268333	52.3667	0.476333	0.127816
6:31080320		6	73.2333	0.267667	52.1667	0.478333	0.128034
6:31093370		6	73.1333	0.268667	52.2667	0.477333	0.128244
6:31084034		6	73.1667	0.268333	52.2	0.478	0.128263
12:10055211		12	50.2	0.498	73.9333	0.260667	0.129812
6:32905811		6	68.1333	0.318667	56.4	0.436	0.138939
12:9856938		12	55.2333	0.447667	67.7667	0.322333	0.144298
6:31088060		6	68.2667	0.317333	52.4333	0.475667	0.150945
6:31086102		6	68.3	0.317	52.3333	0.476667	0.151103
6:31089708		6	68.1333	0.318667	52.5	0.475	0.151367
6:31083555		6	68.2	0.318	52.1	0.479	0.152322
6:32934276		6	68.9667	0.310333	50.2333	0.497667	0.154443
12:9769721		12	51.5333	0.484667	67.8	0.322	0.156063
6:32931434		6	76.9	0.231	31.7667	0.682333	0.157619
6:32931349		6	76.8333	0.231667	31.7667	0.682333	0.158074
6:32928044		6	76.8	0.232	31.7667	0.682333	0.158301
6:32927029		6	76.7333	0.232667	31.7	0.683	0.158911
6:32070069		6	69.4333	0.305667	47.6333	0.523667	0.160067
6:32917042		6	70.7333	0.292667	42.5333	0.574667	0.168186
6:32916555		6	70.7	0.293	42.5333	0.574667	0.168377
12:10727673		12	60.1667	0.398333	55.8667	0.441333	0.175798
6:32038700		6	64.4	0.356	49.1667	0.508333	0.180967
6:32006621		6	53.8	0.462	60.6333	0.393667	0.181874
6:32909144		6	68.1667	0.318333	42.4667	0.575333	0.183148
6:28470526		6	62.1	0.379	48.2333	0.517667	0.196196
6:32817774		6	66.2	0.338	39.7333	0.602667	0.203701
6:32050653		6	59.9	0.401	48.6667	0.513333	0.205847
6:33015530		6	61.3	0.387	45.5333	0.544667	0.210786
6:32813214		6	56.4333	0.435667	50.8667	0.491333	0.214058
6:32916421		6	47.7333	0.522667	58.1	0.419	0.218997
6:31105148		6	67.5333	0.324667	30.8	0.692	0.224669
6:31083693		6	66.7	0.333	30.8333	0.691667	0.230325
6:28476553		6	60.6	0.394	39.8	0.602	0.237188
12:9872103		12	54.2667	0.457333	47.3667	0.526333	0.24071
6:32968412		6	39.9	0.601	59.4667	0.405333	0.243605
12:10349631		12	52.5667	0.474333	48.3667	0.516333	0.244914
19:55199244		19	54.6333	0.453667	45.2	0.548	0.248609
19:55197855		19	54.5	0.455	45.1	0.549	0.249795
12:9794552		12	56.9667	0.430333	41.1667	0.588333	0.253179
12:9879464		12	43.2667	0.567333	50.5333	0.494667	0.280641
6:31092451		6	48.2333	0.517667	45.6333	0.543667	0.281438
6:32969696		6	30.5	0.695	59.4667	0.405333	0.281707
12:10159275		12	59.0333	0.409667	31.1333	0.688667	0.282124
12:10147483		12	59.0333	0.409667	31.1	0.689	0.28226
19:55200398		19	55.7667	0.442333	33.1	0.669	0.295921
12:10243562		12	36.4667	0.635333	53.3667	0.466333	0.296277
12:10242578		12	36.4667	0.635333	53.3333	0.466667	0.296489
6:32930973		6	35.7333	0.642667	49.0333	0.509667	0.327546
19:55199050		19	38.9667	0.610333	45.2	0.548	0.334463
19:55199427		19	38.9667	0.610333	45.2	0.548	0.334463
19:55198537		19	38.9	0.611	45.2	0.548	0.334828
19:55198528		19	38.8333	0.611667	45.1667	0.548333	0.335397
19:55198362		19	38.8333	0.611667	45.1333	0.548667	0.335601
19:55197669		19	38.6667	0.613333	45.1	0.549	0.33672
6:32917980		6	47.7667	0.522333	33.3	0.667	0.348396
6:29700615		6	30.9667	0.690333	49.0667	0.509333	0.35161
6:29700079		6	30.9667	0.690333	49.0333	0.509667	0.35184
6:29700500		6	30.9667	0.690333	49.0333	0.509667	0.35184
6:29699784		6	30.9333	0.690667	48.9667	0.510333	0.35247
6:29699448		6	30.9333	0.690667	48.8667	0.511333	0.353161
19:55378490		19	41.4667	0.585333	38.5333	0.614667	0.359785
19:55200042		19	33.2667	0.667333	45.2	0.548	0.365699
19:55199829		19	33.1667	0.668333	45.2	0.548	0.366247
6:28483482		6	41.2667	0.587333	37.1667	0.628333	0.369041
6:28480833		6	41.2667	0.587333	37.1	0.629	0.369433
6:28468301		6	39.2333	0.607667	37.2	0.628	0.381615
12:10367886		12	30.6333	0.693667	41.6	0.584	0.405101
19:54713254		19	31.9333	0.680667	37.7333	0.622667	0.423828
12:9900327		12	34.1333	0.658667	35.3667	0.646333	0.425718
6:32977852		6	35.7333	0.642667	33.5333	0.664667	0.427159
6:32977668		6	35.7333	0.642667	33.5	0.665	0.427373
6:32977084		6	35.7	0.643	33.4333	0.665667	0.428024
6:32976572		6	35.7	0.643	33.3667	0.666333	0.428452
6:31099761		6	33.1333	0.668667	33.5333	0.664667	0.44444
6:31099577		6	33.1333	0.668667	33.5	0.665	0.444663
12:10392279		12	35.3667	0.646333	31.1	0.689	0.445324

## Sheet: Table S3a
SNP1		SNP2		Epistasis Interaction
Chr:bp	Genomic location	Chr:bp	Genomic location	OR_INT	P
6:32675067	INT(HLA-DQB1_HLA-DQA2)	12:9896953	INT(CLECL1_CD69)	1.22066	0.005478
6:33197589	INT(RING1_HCG25)	12:10557351	KLRC4-KLRK1 : Intron Variant	2.60956	0.005905
6:32658310	INT(HLA-DQB1_HLA-DQA2)	12:9896953	INT(CLECL1_CD69)	1.21695	0.006329
6:32658310	INT(HLA-DQB1_HLA-DQA2)	12:9899050	INT(CLECL1-CD69)	1.21371	0.006885
6:32675067	INT(HLA-DQB1_HLA-DQA2)	12:9899050	INT(CLECL1-CD69)	1.21269	0.007028
6:32658310	INT(HLA-DQB1_HLA-DQA2)	12:9899624	INT(CLECL1-CD69)	1.21275	0.007072
6:32675067	INT(HLA-DQB1_HLA-DQA2)	12:9899624	INT(CLECL1-CD69)	1.21036	0.007651
6:31324864	HLA-B : Synonymous Variant; HLA-B coding variant ; MIR6891 : 2KB Upstream Variant	12:9899624	INT(CLECL1-CD69)	1.30429	0.01297
6:31324864	HLA-B : Synonymous Variant; HLA-B coding variant ; MIR6891 : 2KB Upstream Variant	12:9899050	INT(CLECL1-CD69)	1.30018	0.01408
6:31324864	HLA-B : Synonymous Variant; HLA-B coding variant ; MIR6891 : 2KB Upstream Variant	12:9896953	INT(CLECL1-CD69)	1.28942	0.01724
6:33221918	VPS52 : Intron Variant; HCG25 : Intron Variant	12:10169041	CLEC12B : Intron Variant ; LOC102724020 : Intron Variant ; LOC112268091 : Intron Variant	23.6502	0.02139
6:31109739	CCHCR1 : 500B Downstream Variant	19:55113753	LILRA1 : Non Coding Transcript Variant	9.7857	0.03294
6:31109739	CCHCR1 : 500B Downstream Variant	19:55116651	INT(LILRA1_LILRB1)	9.74522	0.03324
6:31683443	LY6G6D : Intron Variant ; LY6G6F-LY6G6D : Intron Variant ; LY6G6E : 2KB Upstream Variant	19:55113753	LILRA1 : Non-Coding Transcript Variant	9.69206	0.0381
6:31683443	LY6G6D : Intron Variant ; LY6G6F-LY6G6D : Intron Variant ; LY6G6E : 2KB Upstream Variant	19:55116651	INT(LILRA1_LILRB1)	9.64632	0.03849
6:29711855	HLA-F-AS1 : Intron Variant	19:54553496	VSTM1 : Intron Variant	4.93951	0.04659
12:10557351	KLRC4-KLRK1 : Intron Variant	19:55113753	LILRA1 : Non-Coding Transcript Variant	5.0971	0.04709
6:29709734	HLA-F-AS1 : Intron Variant	19:54553496	VSTM1 : Intron Variant	4.91893	0.04716
6:29702679	HLA-F : Intron Variant; HLA-F-AS1 : Intron Variant	19:54553496	VSTM1 : Intron Variant	4.91866	0.04717
6:29699713	HLA-F : Intron Variant; HLA-F-AS1 : Intron Variant	19:54553496	VSTM1 : Intron Variant	4.91717	0.04721
6:29711858	HLA-F-AS1 : Intron Variant	19:54553496	VSTM1 : Intron Variant	4.91399	0.0473
6:29710833	HLA-F-AS1 : Intron Variant	19:54553496	VSTM1 : Intron Variant	4.91281	0.04734
12:10557351	KLRC4-KLRK1 : Intron Variant	19:55116651	INT(LILRA1_LILRB1)	5.07259	0.04773
6:31149016	PSORS1C3 : Intron Variant	19:55113753	LILRA1 : Non-Coding Transcript Variant	8.14471	0.04781
6:31149016	PSORS1C3 : Intron Variant	19:55116651	INT(LILRA1_LILRB1)	8.11101	0.04824

## Sheet: Table S3b
SNP1		SNP2		Epistasis Interaction
Chr:bp	Genomic location	Chr:bp	Genomic location	OR_INT	P
6:32392981	upstream HLA-DRA	19:55116651	INT(LILRA1_LILRB1)	0.504087	0.001482
6:32392906	upstream HLA-DRA	19:55116651	INT(LILRA1_LILRB1)	0.505067	0.001528
6:32392981	upstream HLA-DRA	19:55113753	LILRA1 : Non Coding Transcript Variant	0.517406	0.002311
6:32392906	upstream HLA-DRA	19:55113753	LILRA1 : Non Coding Transcript Variant	0.518402	0.00238
6:32429582	INT(HLA-DRB9_HLA-DRB5)	19:55116651	INT(LILRA1_LILRB1)	0.521602	0.002812
6:32432969	INT(HLA-DRB9_HLA-DRB5)	19:55116651	INT(LILRA1_LILRB1)	0.52222	0.002867
6:32406579	HLA-DRA : 2KB Upstream Variant	19:55116651	INT(LILRA1_LILRB1)	0.52374	0.002987
6:32409058	HLA-DRA : Intron Variant	19:55116651	INT(LILRA1_LILRB1)	0.524975	0.003095
6:32419959	INT(HLA-DRA_HLA-DRB9)	19:55116651	INT(LILRA1_LILRB1)	0.525822	0.003167
6:32413545	INT(HLA-DRA_HLA-DRB9)	19:55116651	INT(LILRA1_LILRB1)	0.525993	0.003184
6:32410987	HLA-DRA : Synonymous Variant	19:55116651	INT(LILRA1_LILRB1)	0.52701	0.003275
6:32429582	INT(HLA-DRB9_HLA-DRB5)	19:55113753	LILRA1 : Non Coding Transcript Variant	0.535771	0.004312
6:32432969	INT(HLA-DRB9_HLA-DRB5)	19:55113753	LILRA1 : Non Coding Transcript Variant	0.536409	0.004393
6:32406579	HLA-DRA : 2KB Upstream Variant	19:55113753	LILRA1 : Non Coding Transcript Variant	0.537958	0.004569
6:32422125	INT(HLA-DRA_HLA-DRB9)	19:55116651	INT(LILRA1_LILRB1)	0.5392	0.004615
6:32409058	HLA-DRA : Intron Variant	19:55113753	LILRA1 : Non Coding Transcript Variant	0.539229	0.004727
6:32419959	INT(HLA-DRA_HLA-DRB9)	19:55113753	LILRA1 : Non Coding Transcript Variant	0.540091	0.004832
6:32413545	INT(HLA-DRA_HLA-DRB9)	19:55113753	LILRA1 : Non Coding Transcript Variant	0.540268	0.004856
6:32410987	HLA-DRA : Synonymous Variant	19:55113753	LILRA1 : Non Coding Transcript Variant	0.541309	0.004989
6:32421227	INT(HLA-DRA_HLA-DRB9)	19:55116651	INT(LILRA1_LILRB1)	0.545986	0.005492
6:32583543	INT(HLA-DRB1_HLA-DQA1)	19:55116651	INT(LILRA1_LILRB1)	0.550143	0.005515
6:32422125	INT(HLA-DRA_HLA-DRB9)	19:55113753	LILRA1 : Non Coding Transcript Variant	0.553981	0.006963
6:32583543	INT(HLA-DRB1_HLA-DQA1)	19:55113753	LILRA1 : Non Coding Transcript Variant	0.564656	0.008168
6:32421227	INT(HLA-DRA_HLA-DRB9)	19:55113753	LILRA1 : Non Coding Transcript Variant	0.56094	0.008224
6:32691266	INT(HLA-DQB1_HLA-DQA2)	19:55116651	INT(LILRA1_LILRB1)	0.612439	0.009656
6:32257443	NA	19:55116651	INT(LILRA1_LILRB1)	0.593558	0.01106
6:32691266	INT(HLA-DQB1_HLA-DQA2)	19:55113753	LILRA1 : Non Coding Transcript Variant	0.624998	0.01333
6:32362416	BTNL2 : Intron Variant ; LOC101929163 : Intron Variant	19:55116651	INT(LILRA1_LILRB1)	0.616468	0.0149
6:32352737	LOC101929163 : Intron Variant	19:55116651	INT(LILRA1_LILRB1)	0.618716	0.01565
6:32257443	NA	19:55113753	LILRA1 : Non Coding Transcript Variant	0.608199	0.01572
6:32362416	BTNL2 : Intron Variant ; LOC101929163 : Intron Variant	19:55113753	LILRA1 : Non Coding Transcript Variant	0.631067	0.02089
6:32352737	LOC101929163 : Intron Variant	19:55113753	LILRA1 : Non Coding Transcript Variant	0.633364	0.0219
6:32412580	HLA-DRA : 3 Prime UTR Variant	19:55116651	INT(LILRA1_LILRB1)	0.62837	0.02261
12:9899050	INT(CLECL1_CD69)	19:54553496	VSTM1 : Intron Variant (SIRL-1)	0.209626	0.02398
12:9899624	INT(CLECL1_CD69)	19:54553496	VSTM1 : Intron Variant (SIRL-1)	0.210254	0.02425
6:32415109	INT(HLA-DRA_HLA-DRB9)	19:55116651	INT(LILRA1_LILRB1)	0.650047	0.02753
6:32411726	HLA-DRA : Intron Variant	19:55116651	INT(LILRA1_LILRB1)	0.650688	0.02789
6:32680122	INT(HLA-DQB1_HLA-DQA2)	12:9899050	INT(CLECL1-CD69)	0.839737	0.02947
6:32412580	HLA-DRA : 3 Prime UTR Variant	19:55113753	LILRA1 : Non Coding Transcript Variant	0.643861	0.03125
6:32680122	INT(HLA-DQB1_HLA-DQA2)	12:9899624	INT(CLECL1-CD69)	0.843315	0.03363
6:32415109	INT(HLA-DRA_HLA-DRB9)	19:55113753	LILRA1 : Non Coding Transcript Variant	0.664926	0.03725
6:32411726	HLA-DRA : Intron Variant	19:55113753	LILRA1 : Non Coding Transcript Variant	0.665579	0.03771
6:32658310	INT(HLA-DQB1_HLA-DQA2)	12:9742327	INT(OVOS_KLRB1)	0.559677	0.03961
6:32680122	INT(HLA-DQB1_HLA-DQA2)	12:9896953	INT(CLECL1_CD69)	0.85054	0.04406

## Sheet: Table S4
rsID	chr	bp	chr:bp	Gene / Intergenic region	Gene consequence	Analysis	Number of Iterations (Discovery)	Percentage Iterations (Discovery)	Number of Iterations (Replication)	Percentage Iterations (Replication)	Combined FDR	Discovery Fishers	Discovery OR	Present in IMSGC meta Anaylsis?	Sign threshold (Meta Analysis)	N GWAS	Meta Analysis pval	Meta Analysis OR
rs2395182	6	32413317	6:32413317	HLA-DRA	500B Downstream Variant	Discovery_PreImp	3000	100	NA	NA	NA	7.59e-50	2.148	N	NA	NA	NA	NA
rs3117098	6	32358513	6:32358513	HCG23; LOC101929163	Non Coding Transcript Variant; Intron Variant	Discovery_PreImp	3000	100	NA	NA	NA	2.95e-35	1.841	N	NA	NA	NA	NA
rs3129941	6	32337686	6:32337686	C6orf10; LOC101929163	Missense Variant; Intron Variant	Discovery_PreImp	3000	100	NA	NA	NA	1.59e-47	2.087	N	NA	NA	NA	NA
rs6903608	6	32428285	6:32428285	INT(HLA-DRB9_HLA-DRB5)		Discovery_PreImp	3000	100	NA	NA	NA	3.14e-32	1.788	N	NA	NA	NA	NA
rs9271366	6	32586854	6:32586854	INT(HLA-DRB1_HLA-DQA1)		Discovery_PreImp	3000	100	NA	NA	NA	1.83e-61	2.533	N	NA	NA	NA	NA
rs9267992	6	32220397	6:32220397	INT(NOTCH4_TSPBP1-AS1)		Discovery_PreImp	2999	100	NA	NA	NA	1.29e-59	2.52	Y	P<5e-08	15	0	0.368
rs2854050	6	32185605	6:32185605	NOTCH4	Intron Variant	Discovery_PreImp	2989	99.6	NA	NA	NA	7.36e-10	0.5024	N	NA	NA	NA	NA
rs9277535	6	33054861	6:33054861	HLA-DPB1	3 Prime UTR Variant	Discovery_PreImp	2989	99.6	NA	NA	NA	0.000545	1.208	N	NA	NA	NA	NA
rs926070	6	32257566	6:32257566	TSBP1-AS1	Intron Variant	Discovery_PreImp	2975	99.2	NA	NA	NA	2.74e-36	1.841	N	NA	NA	NA	NA
rs2281389	6	33059796	6:33059796	HLA-DPA2	not reported	Discovery_PreImp	2952	98.4	NA	NA	NA	0.000473	1.239	N	NA	NA	NA	NA
rs2394160	6	29703262	6:29703262	HLA-F; HLA-F-AS1	Intron Variant; Intron Variant	Discovery_PreImp	2951	98.4	NA	NA	NA	3e-12	0.7108	N	NA	NA	NA	NA
rs2844482	6	31539767	6:31539767	LTA; LOC100287329	Intron Variant; Intron Variant	Discovery_PreImp	2944	98.1	NA	NA	NA	0.673	1.028	N	NA	NA	NA	NA
rs2647050	6	32669767	6:32669767	INT(HLA-DQB1_MTC03P1)		Discovery_PreImp	2894	96.5	NA	NA	NA	4e-19	0.6309	Y	P<5e-08	15	6.47e-120	0.6371
rs2856718	6	32670255	6:32670255	INT(HLA-DQB1_MTC03P1)		Discovery_PreImp	2894	96.5	NA	NA	NA	4e-19	0.6309	N	NA	NA	NA	NA
rs2395150	6	32326045	6:32326045	C6orf10; LOC101929163	Intron Variant; Intron Variant	Discovery_PreImp	2856	95.2	NA	NA	NA	3.9e-29	1.706	N	NA	NA	NA	NA
rs1362126	6	29691019	6:29691019	HLA-F	2KB Upstream Variant	Discovery_PreImp	2830	94.3	NA	NA	NA	7.31e-13	0.7002	N	NA	NA	NA	NA
rs3130299	6	32203537	6:32203537	INT(NOTCH4_TSPBP1-AS1)		Discovery_PreImp	2830	94.3	NA	NA	NA	7.53e-11	0.6839	N	NA	NA	NA	NA
rs2301271	6	32725193	6:32725193	HLA-DQB2	Intron Variant	Discovery_PreImp	2823	94.1	NA	NA	NA	2.35e-23	1.606	N	NA	NA	NA	NA
rs1611285	6	29731787	6:29731787	LOC105379663	Non Coding Transcript Variant	Discovery_PreImp	2807	93.6	NA	NA	NA	6.58e-06	0.7435	N	NA	NA	NA	NA
rs7453920	6	32730012	6:32730012	HLA-DQB2	Intron Variant	Discovery_PreImp	2788	92.9	NA	NA	NA	2.4e-23	1.605	Y	P<5e-08	15	1.76e-147	0.6429
rs2050190	6	32339076	6:32339076	C6orf10; LOC101929163	Intron Variant; Intron Variant	Discovery_PreImp	2782	92.7	NA	NA	NA	2.43e-09	0.7319	Y	P<5e-08	15	1.37e-40	0.776
rs3819721	6	32804798	6:32804798	TAP2	Intron Variant	Discovery_PreImp	2780	92.7	NA	NA	NA	7.7e-12	0.6697	Y	P<5e-08	15	1.3e-43	1.3217
rs2284178	6	31432125	6:31432125	HCP5	Non Coding Transcript Variant	Discovery_PreImp	2768	92.3	NA	NA	NA	3.02e-15	0.6844	N	NA	NA	NA	NA
rs2051549	6	32730086	6:32730086	HLA-DQB2	Intron Variant	Discovery_PreImp	2706	90.2	NA	NA	NA	3.02e-23	1.604	N	NA	NA	NA	NA
rs1077393	6	31610529	6:31610529	BAG6	Intron Variant	Discovery_PreImp	2666	88.9	NA	NA	NA	6.93e-23	0.6225	Y	P<5e-08	15	7.14e-93	1.403
rs2647012	6	32664458	6:32664458	INT(HLA-DQB1_MTC03P1)		Discovery_PreImp	2646	88.2	NA	NA	NA	1.1e-34	1.797	N	NA	NA	NA	NA
rs9275184	6	32654714	6:32654714	INT(HLA-DQB1_MTC03P1)		Discovery_PreImp	2642	88.1	NA	NA	NA	0.529	0.9471	N	NA	NA	NA	NA
rs2395174	6	32404878	6:32404878	INT(BTNL2_HLA-DRA)		Discovery_PreImp	2609	87	NA	NA	NA	2e-08	0.7391	N	NA	NA	NA	NA
rs2394412	6	30782235	6:30782235	LINC00243	Non Coding Transcript Variant	Discovery_PreImp	2605	86.8	NA	NA	NA	3.35e-05	0.8003	Y	P<5e-08	15	1.17e-15	1.1552
rs2894046	6	30782105	6:30782105	LINC00243	Non Coding Transcript Variant	Discovery_PreImp	2605	86.8	NA	NA	NA	3.35e-05	0.8003	N	NA	NA	NA	NA
rs2975033	6	29822261	6:29822261	LOC105375010	Intron Variant	Discovery_PreImp	2592	86.4	NA	NA	NA	3.48e-11	0.6937	N	NA	NA	NA	NA
rs9277554	6	33055538	6:33055538	HLA-DPB	3 Prime UTR Variant	Discovery_PreImp	2548	84.9	NA	NA	NA	0.00311	1.165	N	NA	NA	NA	NA
rs2848713	6	31384479	6:31384479	INT(MICA_LINC01149)		Discovery_PreImp	2544	84.8	NA	NA	NA	0.00102	0.7153	N	NA	NA	NA	NA
rs9296057	6	32869915	6:32869915	LOC100294145	Non Coding Transcript Variant	Discovery_PreImp	2527	84.2	NA	NA	NA	0.000317	0.7052	N	NA	NA	NA	NA
rs2517912	6	29683944	6:29683944	INT(ZDHHC20P1_HLA-F)		Discovery_PreImp	2519	84	NA	NA	NA	1.9e-13	0.6999	Y	P<5e-08	15	3.44e-48	1.2717
rs620202	6	32941910	6:32941910	BRD2	Intron Variant	Discovery_PreImp	2501	83.4	NA	NA	NA	2e-07	0.7503	N	NA	NA	NA	NA
rs2395349	6	33083134	6:33083134	HLA-DPB2	Intron Variant	Discovery_PreImp	2484	82.8	NA	NA	NA	2.37e-05	0.7707	Y	P<5e-08	15	5.78e-24	0.8079
rs2260000	6	31593476	6:31593476	PRRC2A	Intron Variant	Discovery_PreImp	2482	82.7	NA	NA	NA	1.25e-19	0.6291	N	NA	NA	NA	NA
rs6904029	6	29943067	6:29943067	HCG9	Non Coding Transcript Variant	Discovery_PreImp	2478	82.6	NA	NA	NA	3.75e-11	0.6926	Y	P<5e-08	15	1.14e-75	1.4141
rs2071653	6	29635928	6:29635928	MOG	Intron Variant	Discovery_PreImp	2470	82.3	NA	NA	NA	1.1e-11	1.457	N	NA	NA	NA	NA
rs3117230	6	33075635	6:33075635	INT(COL11A2PA1_HLA-DPB2)		Discovery_PreImp	2465	82.2	NA	NA	NA	0.00337	1.178	N	NA	NA	NA	NA
rs719653	6	32752566	6:32752566	INT(HLA-DQB2_HLA-DOB)		Discovery_PreImp	2441	81.4	NA	NA	NA	5.24e-26	1.679	N	NA	NA	NA	NA
rs4151657	6	31917540	6:31917540	CFB	Intron Variant	Discovery_PreImp	2423	80.8	NA	NA	NA	9.87e-19	0.627	N	NA	NA	NA	NA
rs2064478	6	33072266	6:33072266	COL11A2PA1	not reported	Discovery_PreImp	2376	79.2	NA	NA	NA	0.00369	1.176	N	NA	NA	NA	NA
rs1035798	6	32151222	6:32151222	AGER	Intron Variant	Discovery_PreImp	2351	78.4	NA	NA	NA	1.24e-12	0.6526	N	NA	NA	NA	NA
rs3129882	6	32409530	6:32409530	HLA-DRA	Intron Variant	Discovery_PreImp	2340	78	NA	NA	NA	3.58e-23	1.603	Y	P<5e-08	15	6.19e-176	0.6176
rs2395173	6	32404859	6:32404859	INT(BTNL2_HLA-DRA)		Discovery_PreImp	2308	76.9	NA	NA	NA	2.78e-32	1.77	Y	P<5e-08	15	6.28e-270	0.5478
rs3135338	6	32401217	6:32401217	INT(BTNL2_HLA-DRA)		Discovery_PreImp	2279	76	NA	NA	NA	2.76e-32	1.77	N	NA	NA	NA	NA
rs1611185	6	29768344	6:29768344	HLA-P	not reported	Discovery_PreImp	2267	75.6	NA	NA	NA	8.21e-10	0.7389	N	NA	NA	NA	NA
rs2299851	6	31718602	6:31718602	MSH5; MSH5-SAPCD1	Intron Variant; Intron Variant	Discovery_PreImp	2244	74.8	NA	NA	NA	0.00232	0.7607	N	NA	NA	NA	NA
rs1737046	6	29735693	6:29735693	INT(LOC353010_HLA-V)		Discovery_PreImp	2227	74.2	NA	NA	NA	2.77e-10	1.375	N	NA	NA	NA	NA
rs6941112	6	31946614	6:31946614	STK19	Intron Variant	Discovery_PreImp	2166	72.2	NA	NA	NA	2.51e-18	0.6207	N	NA	NA	NA	NA
rs12665700	6	30996132	6:30996132	MUC22	Missense Variant	Discovery_PreImp	2159	72	NA	NA	NA	0.662	0.9664	N	NA	NA	NA	NA
rs721394	6	33117818	6:33117818	INT(HCG24_COL11A2)		Discovery_PreImp	2131	71	NA	NA	NA	0.417	1.052	N	NA	NA	NA	NA
rs10845080	12	10393338	12:10393338	KLRD1	Non Coding Transcript Variant	Discovery_PreImp	2798	93.3	NA	NA	NA	0.00357	0.764	Y	ns	15	0.1323	1.0747
rs6488285	12	10518706	12:10518706	LOC101928100	Intron Variant	Discovery_PreImp	2732	91.1	NA	NA	NA	0.0259	0.8735	N	NA	NA	NA	NA
rs3764021	12	9833628	12:9833628	CLEC2D	Synonymous Variant	Discovery_PreImp	2556	85.2	NA	NA	NA	0.00108	1.169	Y	P<5e-08	15	4.22e-10	0.904
rs11053043	12	9932070	12:9932070	INT(CD69_KLRF1)		Discovery_PreImp	2481	82.7	NA	NA	NA	0.000991	1.169	N	NA	NA	NA	NA
rs10505741	12	10079527	12:10079527	CLEC2A	Intron Variant	Discovery_PreImp	2397	79.9	NA	NA	NA	0.0179	0.7513	Y	P<0.05	15	0.01176	1.1088
rs10844780	12	9935582	12:9935582	INT(CD69_KLRF1)		Discovery_PreImp	2235	74.5	NA	NA	NA	0.0103	0.8697	N	NA	NA	NA	NA
rs10844638	12	9888396	12:9888396	INT(CLECL1_CD69)		Discovery_PreImp	2221	74	NA	NA	NA	0.00227	1.162	Y	P<0.05	15	1.49e-06	0.9224
rs11672654	19	54733333	19:54733333	LOC100421130		Discovery_PreImp	2918	97.3	NA	NA	NA	0.00329	0.8613	N	NA	NA	NA	NA
rs6509868	19	54896877	19:54896877	INT(LAIR1_TTYH1)		Discovery_PreImp	2476	82.5	NA	NA	NA	0.0449	1.105	N	NA	NA	NA	NA
rs10411879	19	55123305	19:55123305	INT(LILRA1_LILRB1)		Discovery_PreImp	2459	82	NA	NA	NA	0.0706	1.095	Y	ns	15	0.05179	1.0339
rs4806741	19	54810370	19:54810370	INT(LILRB2_LILRA5)		Discovery_PreImp	2368	78.9	NA	NA	NA	0.0153	1.143	N	NA	NA	NA	NA
rs11669029	19	54596619	19:54596619	INT(TARM1_OSCAR)		Discovery_PreImp	2328	77.6	NA	NA	NA	0.0706	1.091	N	NA	NA	NA	NA
rs10418607	19	54857911	19:54857911	INT(LILRA4_LAIR1)		Discovery_PreImp	2146	71.5	NA	NA	NA	0.027	1.112	Y	ns	15	0.3416	1.0161
rs272411	19	55111727	19:55111727	LILRA1	Intron Variant	Discovery_PreImp	2127	70.9	NA	NA	NA	0.0878	1.093	Y	ns	15	0.858	1.0038
rs13344319	19	54921227	19:54921227	INT(LAIR1_TTYH1)		Discovery_PreImp	2104	70.1	NA	NA	NA	0.0136	0.8869	Y	ns	14	0.2336	1.0212
rs2296371	19	55224885	19:55224885	LILRP2	Non Coding Transcript Variant	Discovery_PreImp	2103	70.1	NA	NA	NA	0.185	0.9371	N	NA	NA	NA	NA
rs3134953	6	32109165	6:32109165	INT(FKBPL_PPT2)		Combined_analysis.FDR	3000	100	3000	99.8333	5.56e-07	NA	NA	Y	P<5e-08	15	0	0.4384
rs3134963	6	32102305	6:32102305	INT(FKBPL_PPT2)		Combined_analysis.FDR	2999	99.9667	3000	99.8333	5.56e-07	NA	NA	N	NA	NA	NA	NA
rs3130279	6	32112626	6:32112626	INT(FKBPL_PPT2)		Combined_analysis.FDR	2998	99.9333	3000	99.8333	1.11e-06	NA	NA	N	NA	NA	NA	NA
rs9267807	6	32112955	6:32112955	INT(FKBPL_PPT2)		Combined_analysis.FDR	2998	99.9333	3000	99.8333	1.11e-06	NA	NA	Y	P<5e-08	15	0	0.4369
rs9276822	6	32829320	6:32829320	INT(TAP1_PPP1R2P1)		Combined_analysis.FDR	2999	99.9667	2870	95.6	1.47e-05	NA	NA	N	NA	NA	NA	NA
rs3130683	6	31888367	6:31888367	C2	C2 : Intron Variant	Combined_analysis.FDR	2978	99.2667	2987	99.5667	3.18e-05	NA	NA	N	NA	NA	NA	NA
rs3096695	6	32069806	6:32069806	TNXB	TNXB : Intron Variant	Combined_analysis.FDR	2800	93.3333	3000	99.8333	0.000111111	NA	NA	N	NA	NA	NA	NA
rs779202764	6	32832786	6:32832786	TAP2	TAP2 : Synonymous Variant	Combined_analysis.FDR	3000	100	1315	43.8333	0.00018722	NA	NA	Y	P<5e-08	15	4.15e-136	0.5122
rs3130681	6	31880611	6:31880611	C2	C2 : Intron Variant	Combined_analysis.FDR	2635	87.8333	2995	99.8333	0.000202778	NA	NA	N	NA	NA	NA	NA
rs3128761	6	31879158	6:31879158	C2	C2 : Intron Variant	Combined_analysis.FDR	2632	87.7333	2995	99.8333	0.000204444	NA	NA	Y	P<5e-08	15	1.08e-268	0.4599
rs3130285	6	32026257	6:32026257	TNXB	TNXB : Intron Variant	Combined_analysis.FDR	2087	69.5667	2995	99.8333	0.000507222	NA	NA	N	NA	NA	NA	NA
rs3130682	6	31884823	6:31884823	C2	C2 : Intron Variant	Combined_analysis.FDR	2986	99.5333	2484	82.8	0.000802667	NA	NA	Y	P<5e-08	15	2.14e-269	0.4591
rs34868797	19	54708156	19:54708156	RPS9	RPS9 : Intron Variant	Combined_analysis.FDR	1742	58.0667	2993	99.7667	0.000978444	NA	NA	N	NA	NA	NA	NA
rs34924761	19	54708158	19:54708158	RPS9	RPS9 : Intron Variant	Combined_analysis.FDR	1742	58.0667	2993	99.7667	0.000978444	NA	NA	Y	P<0.05	15	0.01579	1.041
rs34587409	19	54707359	19:54707359	RPS9	RPS9 : Intron Variant	Combined_analysis.FDR	1507	50.2333	2994	99.8	0.000995333	NA	NA	Y	P<0.05	15	0.01539	1.0412
rs537160	6	31916400	6:31916400	CFB	CFB : Intron Variant	Combined_analysis.FDR	2797	93.2333	2939	97.9667	0.00137589	NA	NA	N	NA	NA	NA	NA
rs141755015	12	10044542	12:10044542	CLEC2A; KLRF2	CLEC2A : Intron Variant; KLRF2 : Intron Variant	Combined_analysis.FDR	1578	52.6	2989	99.6333	0.001738	NA	NA	N	NA	NA	NA	NA
rs188584394	6	32777666	6:32777666	INT(HLA-DQB2_HLA-DOB)		Combined_analysis.FDR	2929	97.6333	2486	82.8667	0.00405489	NA	NA	N	NA	NA	NA	NA
rs189349306	6	32817710	6:32817710	TAP1	TAP1 : Intron Variant	Combined_analysis.FDR	2929	97.6333	2486	82.8667	0.00405489	NA	NA	N	NA	NA	NA	NA
rs147849938	6	32851192	6:32851192	INT(PPP1R2P1_LOC100294145)		Combined_analysis.FDR	2929	97.6333	2486	82.8667	0.00405489	NA	NA	N	NA	NA	NA	NA
rs3819716	6	32804284	6:32804284	TAP2	TAP2 : Intron Variant	Combined_analysis.FDR	2968	98.9333	1777	59.2333	0.00434844	NA	NA	N	NA	NA	NA	NA
rs3819717	6	32804299	6:32804299	TAP2	TAP2 : Intron Variant	Combined_analysis.FDR	2968	98.9333	1596	53.2	0.004992	NA	NA	N	NA	NA	NA	NA
rs28361052	6	32032205	6:32032205	TNXB	TNXB : Intron Variant	Combined_analysis.FDR	2968	98.9333	1477	49.2333	0.00541511	NA	NA	N	NA	NA	NA	NA
rs7766862	6	32033007	6:32033007	TNXB	TNXB : Intron Variant	Combined_analysis.FDR	2968	98.9333	1477	49.2333	0.00541511	NA	NA	Y	P<5e-08	15	8.16e-117	1.6995
rs2239689	6	32030284	6:32030284	TNXB	TNXB : Intron Variant	Combined_analysis.FDR	2968	98.9333	1475	49.1667	0.00542222	NA	NA	N	NA	NA	NA	NA
rs2857009	6	32019746	6:32019746	TNXB	TNXB : Intron Variant	Combined_analysis.FDR	2968	98.9333	1466	48.8667	0.00545422	NA	NA	N	NA	NA	NA	NA
rs148344959	6	28480847	6:28480847	GPX6	GPX6 : Intron Variant	Combined_analysis.FDR	1790	59.6667	2949	98.3	0.00685667	NA	NA	N	NA	NA	NA	NA
rs147698259	6	28494079	6:28494079	GPX5	GPX5 : Intron Variant	Combined_analysis.FDR	1790	59.6667	2949	98.3	0.00685667	NA	NA	N	NA	NA	NA	NA
rs115162998	6	28479668	6:28479668	GPX6	GPX6 : Intron Variant	Combined_analysis.FDR	1927	64.2333	2906	96.8667	0.0112069	NA	NA	N	NA	NA	NA	NA
rs10456417	6	32988651	6:32988651	INT(HLA-DOA_HLA-DPA0		Combined_analysis.FDR	1003	33.4333	2947	98.2333	0.0117601	NA	NA	N	NA	NA	NA	NA
rs141362830	12	9784466	12:9784466	LOC374443	LOC374443 : Intron Variant	Combined_analysis.FDR	921	30.7	2946	98.2	0.012474	NA	NA	N	NA	NA	NA	NA
rs1799964	6	31542308	6:31542308	TNF; LTA; LOC100287329	TNF : 2KB Upstream Variant; LTA : 500B Downstream Variant; LOC100287329 : 2KB Upstream Variant	Combined_analysis.FDR	2350	78.3333	2822	94.0667	0.0128556	NA	NA	Y	ns	15	0.07914	0.9656
rs187331105	6	32773219	6:32773219	INT(HLA-DQB2_HLA-DOB)		Combined_analysis.FDR	2929	97.6333	1322	44.0667	0.0132376	NA	NA	N	NA	NA	NA	NA
rs140417024	6	32775449	6:32775449	INT(HLA-DQB2_HLA-DOB)		Combined_analysis.FDR	2929	97.6333	1322	44.0667	0.0132376	NA	NA	N	NA	NA	NA	NA
rs138040914	6	32775965	6:32775965	INT(HLA-DQB2_HLA-DOB)		Combined_analysis.FDR	2929	97.6333	1322	44.0667	0.0132376	NA	NA	N	NA	NA	NA	NA
rs548320213	6	32785728	6:32785728	HLA-DOB	HLA-DOB : 2KB Upstream Variant	Combined_analysis.FDR	2929	97.6333	1320	44	0.0132533	NA	NA	N	NA	NA	NA	NA
rs150593465	6	32803292	6:32803292	TAP2	TAP2 : Intron Variant	Combined_analysis.FDR	2929	97.6333	1320	44	0.0132533	NA	NA	N	NA	NA	NA	NA
rs2071475	6	32782387	6:32782387	HLA-DOB	HLA-DOB : Intron Variant	Combined_analysis.FDR	2492	83.0667	2717	90.5667	0.0159738	NA	NA	N	NA	NA	NA	NA
rs2061952	6	32785714	6:32785714	HLA-DOB	HLA-DOB : 2KB Upstream Variant	Combined_analysis.FDR	2337	77.9	2741	91.3667	0.0190797	NA	NA	N	NA	NA	NA	NA
rs6902493	6	32022898	6:32022898	TNXB	TNXB : Intron Variant	Combined_analysis.FDR	2885	96.1667	1468	48.9333	0.0195756	NA	NA	N	NA	NA	NA	NA
rs2077116	6	32021838	6:32021838	TNXB	TNXB : Intron Variant	Combined_analysis.FDR	2885	96.1667	1466	48.8667	0.0196011	NA	NA	N	NA	NA	NA	NA
rs570398076	6	28469903	6:28469903	INT(ZSCAN23_GPX6)		Combined_analysis.FDR	1913	63.7667	2815	93.8333	0.0223439	NA	NA	N	NA	NA	NA	NA
rs12824889	12	10169041	12:10169041	CLEC12B; LOC102724020	CLEC12B : Intron Variant; LOC102724020 : Intron Variant	Combined_analysis.FDR	2840	94.6667	1730	57.6667	0.0225778	NA	NA	N	NA	NA	NA	NA
rs566877786	6	33455582	6:33455582	INT(ZBTB9_BAK1)		Combined_analysis.FDR	2872	95.7333	1348	44.9333	0.0234951	NA	NA	N	NA	NA	NA	NA
rs746162165	12	9766540	12:9766540	INT(KLRB1_CLEC2D)		Combined_analysis.FDR	2412	80.4	2639	87.9667	0.0235853	NA	NA	N	NA	NA	NA	NA
rs374972290	6	33252132	6:33252132	WDR46	WDR46 : Intron Variant	Combined_analysis.FDR	2842	94.7333	1554	51.8	0.0253853	NA	NA	N	NA	NA	NA	NA
rs146914931	12	9742327	12:9742327	INT(LOC408186_KLRB1)		Combined_analysis.FDR	2660	88.6667	2243	74.7667	0.0285978	NA	NA	N	NA	NA	NA	NA
rs761583	6	33381459	6:33381459	PHF1	PHF1 : Intron Variant	Combined_analysis.FDR	1145	38.1667	2844	94.8	0.0321533	NA	NA	Y	ns	15	0.4814	0.9667
rs1002985	6	32852448	6:32852448	INT(PPP1R2P1_LOC100294145)		Combined_analysis.FDR	1215	40.5	2823	94.1	0.035105	NA	NA	N	NA	NA	NA	NA
rs150669719	12	10737589	12:10737589	INT(LINC02446_KLRA1P)		Combined_analysis.FDR	2700	90	1869	62.3	0.0377	NA	NA	N	NA	NA	NA	NA
rs142385607	12	10700014	12:10700014	LOC105369658	LOC105369658 : Intron Variant	Combined_analysis.FDR	2700	90	1868	62.2667	0.0377333	NA	NA	N	NA	NA	NA	NA
rs75032072	19	55116667	19:55116667	INT(LILRA2_LILRB1)		Combined_analysis.FDR	2737	91.2333	1219	40.6333	0.0520448	NA	NA	N	NA	NA	NA	NA
rs77435443	19	55116651	19:55116651	INT(LILRA2_LILRB1)		Combined_analysis.FDR	2734	91.1333	1218	40.6	0.052668	NA	NA	N	NA	NA	NA	NA
rs111833734	12	10750157	12:10750157	KLRA1P	KLRA1P : Intron Variant	Combined_analysis.FDR	2484	82.8	2045	68.1667	0.0547533	NA	NA	Y	ns	15	0.8418	0.9907
rs2229094	6	31540556	6:31540556	LTA; LOC100287329	LTA : Missense Variant; LOC100287329 : 2KB Upstream Variant	Combined_analysis.FDR	2522	84.0667	1791	59.7	0.0642113	NA	NA	N	NA	NA	NA	NA
rs188709354	6	33362151	6:33362151	KIFC1	KIFC1 : Intron Variant	Combined_analysis.FDR	2604	86.8	1426	47.5333	0.069256	NA	NA	N	NA	NA	NA	NA
rs147944824	6	33397917	6:33397917	SYNGAP1	SYNGAP1 : Intron Variant	Combined_analysis.FDR	2604	86.8	1426	47.5333	0.069256	NA	NA	N	NA	NA	NA	NA
rs184649868	6	33449834	6:33449834	INT(ZBTB9_BAK1)		Combined_analysis.FDR	2604	86.8	1426	47.5333	0.069256	NA	NA	N	NA	NA	NA	NA
rs537226917	6	33023907	6:33023907	INT(HLA-DOA_HLA-DPA0		Combined_analysis.FDR	928	30.9333	2699	89.9667	0.0692969	NA	NA	N	NA	NA	NA	NA
rs536819575	12	10066885	12:10066885	CLEC2A	CLEC2A : Intron Variant	Combined_analysis.FDR	1859	61.9667	2437	81.2333	0.0713759	NA	NA	N	NA	NA	NA	NA
rs139592670	12	9778268	12:9778268	LOC374443	LOC374443 : Intron Variant	Combined_analysis.FDR	2660	88.6667	1045	34.8333	0.0738556	NA	NA	N	NA	NA	NA	NA
rs567857531	12	10738073	12:10738073	INT(LINC02446_KLRA1P)		Combined_analysis.FDR	1518	50.6	2538	84.6	0.076076	NA	NA	N	NA	NA	NA	NA
rs149922595	12	10753557	12:10753557	KLRA1P	KLRA1P : 2KB Upstream Variant	Combined_analysis.FDR	1518	50.6	2538	84.6	0.076076	NA	NA	N	NA	NA	NA	NA
rs17840186	6	32938199	6:32938199	BRD2	BRD2 : Intron Variant	Combined_analysis.FDR	2663	88.7667	953	31.7667	0.0766488	NA	NA	N	NA	NA	NA	NA
rs34955392	6	28472253	6:28472253	GPX6	GPX6 : Missense Variant	Combined_analysis.FDR	1711	57.0333	2445	81.5	0.0794883	NA	NA	N	NA	NA	NA	NA
rs7752202	6	33389603	6:33389603	SYNGAP1	SYNGAP1 : Intron Variant	Combined_analysis.FDR	1070	35.6667	2624	87.4667	0.0806311	NA	NA	Y	P<5e-08	15	1.35e-11	1.1839
rs451774	6	28502550	6:28502550	GPX5	GPX5 : Non Coding Transcript Varian	Combined_analysis.FDR	1968	65.6	2276	75.8667	0.0830187	NA	NA	N	NA	NA	NA	NA
rs35164514	12	10562446	12:10562446	KLRC4-KLRK1; KLRC4	KLRC4-KLRK1 : Intron Variant; KLRC4 : 2KB Upstream Variant	Combined_analysis.FDR	2641	88.0333	910	30.3333	0.0833678	NA	NA	Y	ns	15	0.5191	0.9639
rs114970683	12	9856497	12:9856497	LINC02390	LINC02390 : Non Coding Transcript Variant	Combined_analysis.FDR	2218	73.9333	2032	67.7333	0.0841084	NA	NA	N	NA	NA	NA	NA
rs17421133	6	32010272	6:32010272	TNXB	TNXB : Missense Variant	Combined_analysis.FDR	2307	76.9	1885	62.8333	0.085855	NA	NA	Y	P<5e-08	15	7.71e-134	1.9457
rs142475853	12	9751936	12:9751936	KLRB1	intron_variant	Combined_analysis.FDR	2360	78.6667	1690	56.3333	0.0931556	NA	NA	NA	NA	NA	NA	NA
rs17201588	6	32057972	6:32057972	TNXB	TNXB : Intron Variant	Combined_analysis.FDR	2423	80.7667	1462	48.7333	0.0986029	NA	NA	Y	P<5e-08	15	9.25e-115	1.6803
